# Supplementary material for: Identification and validation of a cigarette smoke-related five-gene signature as a prognostic biomarker in kidney renal clear cell carcinoma
Source: Sci Rep. 2022 Feb 9;12:2189. doi: 10.1038/s41598-022-06352-y (PMC8828851; doi:10.1038/s41598-022-06352-y)
Supplement: Supplementary file 2 — Supplementary Information 2. [file 41598_2022_6352_MOESM2_ESM.xlsx]

## Sheet: 0.01μM NNK vs 0.1%DMSO
Supplementary Table S1
List of differentially expressed genes in 786-O cells exposed to 0.01μM NNK group as compared to 0.1%DMSO group
SN	Track_id	Gene_Name	Locus	Strand	Gene_Type	log2FC	Fold_Change	p_value	q_value	0.01μM NNK_FPKM	0.1%DMSO_FPKM	0.1%DMSO	0.01μM NNK
1	ENSG00000270181.2_3	BIVM-ERCC5	chr13:103451460-103528351	+	protein_coding	3.35463	10.2293	1	1	3.44819	0.0935593	0.0669994	9.91463
2	ENSG00000124942.13_4	AHNAK	chr11:62201014-62323707	-	protein_coding	2.89279	7.42706	1	1	4.36429	1.4715	1.7731	19.596
3	ENSG00000127666.9_2	TICAM1	chr19:4815944-4831716	-	protein_coding	2.50303	5.66874	1	1	4.2883	1.78528	2.44684	18.5393
4	ENSG00000275993.2_3	CU639417.2	chr21:44834402-44847008	-	protein_coding	2.39598	5.26335	1	1	2.82365	0.427666	0.345056	6.0795
5	ENSG00000270136.5_3	MINOS1-NBL1	chr1:19923473-19984549	+	protein_coding	2.37096	5.17284	1	1	2.61758	0.24662	0.186424	5.13718
6	ENSG00000272414.5_4	FAM47E-STBD1	chr4:77172874-77232282	+	protein_coding	2.23388	4.70396	1	1	2.2628	0.0289188	0.0202472	3.79921
7	ENSG00000268427.1	AL022328.1	chr22:50714103-50714350	+	protein_coding	2.11699	4.33787	1	1	2.11699	0	0	3.33787
8	ENSG00000251201.8_3	TMED7-TICAM2	chr5:114914339-114961858	-	protein_coding	2.04102	4.11537	1	1	2.07076	0.02974	0.0208281	3.20108
9	ENSG00000259522.3_4	AL136295.4	chr14:24649601-24659622	-	protein_coding	2.01967	4.05492	1	1	3.88928	1.86961	2.65433	13.818
10	ENSG00000063322.13_2	MED29	chr19:39881943-39891277	+	protein_coding	2.01858	4.05184	1	1	3.92766	1.90909	2.75571	14.2175
11	ENSG00000215020.3	AL591684.1	chr10:48255279-48279199	+	protein_coding	1.98467	3.95772	1	1	2.09125	0.106579	0.076672	3.26116
12	ENSG00000143570.17_3	SLC39A1	chr1:153931575-153940660	-	protein_coding	1.92213	3.78982	1	1	5.30173	3.3796	9.40782	38.4438
13	ENSG00000266086.1_4	AC015813.2	chr17:56066399-56082614	-	protein_coding	1.83692	3.57247	1	1	1.83692	0	0	2.57247
14	ENSG00000167447.12_3	SMG8	chr17:57286761-57292608	+	protein_coding	1.81602	3.5211	1	1	3.25646	1.44043	1.71402	8.55632
15	ENSG00000282034.1_4	AC106886.5	chr16:30715388-30756490	+	protein_coding	1.80936	3.50487	1	1	2.6751	0.865733	0.822265	5.38681
16	ENSG00000250021.7_4	C15orf38-AP3S2	chr15:90377540-90456114	-	protein_coding	1.76059	3.38837	1	1	3.49643	1.73584	2.33074	10.2858
17	ENSG00000273173.5_3	SNURF	chr15:25200133-25222997	+	protein_coding	1.55741	2.94326	1	1	2.8818	1.32439	1.50427	6.37069
18	ENSG00000256514.1_4	AP003419.2	chr11:67119043-67141055	-	protein_coding	1.51507	2.85813	1	1	1.78189	0.266817	0.20315	2.43876
19	ENSG00000268083.5_4	AC008982.1	chr19:39308111-39330818	-	protein_coding	1.49292	2.81457	1	1	1.65825	0.165328	0.121421	2.15632
20	ENSG00000204673.10_3	AKT1S1	chr19:50372290-50381716	-	protein_coding	1.48357	2.7964	1	1	4.28362	2.80005	5.96463	18.4759
21	ENSG00000239264.8_3	TXNDC5	chr6:7881750-7911047	-	protein_coding	1.37448	2.59275	1	1	5.16357	3.78909	12.8239	34.8419
22	ENSG00000274322.1_4	AL136531.2	chr20:1298215-1373740	-	protein_coding	1.36067	2.56805	1	1	1.70792	0.347246	0.27213	2.2669
23	ENSG00000117305.14_3	HMGCL	chr1:24128375-24165110	-	protein_coding	1.34852	2.5465	1	1	3.30031	1.95179	2.86854	8.85125
24	ENSG00000257390.5_4	AC023055.1	chr12:56151059-56221330	-	protein_coding	1.29272	2.4499	1	1	1.5335	0.240772	0.181625	1.89486
25	ENSG00000108679.12_3	LGALS3BP	chr17:76967320-76976191	-	protein_coding	1.28756	2.44115	1	1	4.59214	3.30458	8.8805	23.1198
26	ENSG00000011007.12_2	ELOA	chr1:24069645-24088549	+	protein_coding	1.28114	2.43032	1	1	4.58057	3.29942	8.84523	22.927
27	ENSG00000257065.1_4	AL049844.1	chr6:144128229-144165754	+	protein_coding	1.24265	2.36634	1	1	1.27826	0.0356028	0.024985	1.42546
28	ENSG00000257949.6_3	TEN1	chr17:73975301-73996667	+	protein_coding	1.23214	2.34915	1	1	1.93692	0.704777	0.629893	2.82887
29	ENSG00000160446.18_3	ZDHHC12	chr9:131483148-131486406	-	protein_coding	1.18522	2.27399	1	1	4.44113	3.25591	8.5527	20.7227
30	ENSG00000215298.3	FP15737	chr8:23430157-23432974	+	protein_coding	1.17574	2.25909	1	1	1.56404	0.388299	0.308849	1.95681
31	ENSG00000070718.11_3	AP3M2	chr8:42010464-42029191	+	protein_coding	1.17257	2.25413	1	1	2.26282	1.09025	1.12911	3.79928
32	ENSG00000153485.5_3	TMEM251	chr14:93651296-93653434	+	protein_coding	1.1183	2.1709	1	1	3.11931	2.00102	3.00283	7.68975
33	ENSG00000011638.10_3	TMEM159	chr16:21169698-21191937	+	protein_coding	1.11537	2.16651	1	1	2.39763	1.28226	1.4322	4.26938
34	ENSG00000213782.7_3	DDX47	chr12:12966250-12982915	+	protein_coding	1.06342	2.08989	1	1	2.60713	1.5437	1.91542	5.09289
35	ENSG00000261832.6_4	AC138894.1	chr16:28467692-28503419	-	protein_coding	1.05048	2.07121	1	1	1.14715	0.0966709	0.0693031	1.21475
36	ENSG00000160712.12_2	IL6R	chr1:154377669-154441926	+	protein_coding	1.04757	2.06705	1	1	2.11819	1.07062	1.10034	3.3415
37	ENSG00000112062.10_3	MAPK14	chr6:35995454-36079013	+	protein_coding	1.04498	2.06334	1	1	2.66679	1.62181	2.07762	5.35016
38	ENSG00000165806.19_3	CASP7	chr10:115438921-115490666	+	protein_coding	1.04408	2.06206	1	1	2.87287	1.82879	2.55239	6.32522
39	ENSG00000257529.5_3	RPL36A-HNRNPH2	chrX:100645999-100667285	+	protein_coding	1.04361	2.06138	1	1	4.85869	3.81508	13.0751	28.0142
40	ENSG00000171130.17_2	ATP6V0E2	chr7:149570057-149577787	+	protein_coding	1.04286	2.06031	1	1	2.05345	1.01059	1.01473	3.15097
41	ENSG00000267001.1_4	AC006538.2	chr19:2717767-2740046	-	protein_coding	1.02785	2.03898	1	1	1.02785	0	0	1.03898
42	ENSG00000272772.1_4	AC104109.3	chr5:133502861-133561762	-	protein_coding	0.991962	1.98889	1	1	0.991962	0	0	0.988888
43	ENSG00000011028.13_2	MRC2	chr17:60704762-60770958	+	protein_coding	0.991953	1.98888	1	1	3.78112	2.78917	5.9123	12.7477
44	ENSG00000132591.11_2	ERAL1	chr17:27181956-27188085	+	protein_coding	0.989042	1.98487	1	1	4.90215	3.9131	14.0647	28.9015
45	ENSG00000154429.10_2	CCSAP	chr1:229456752-229479041	-	protein_coding	0.981021	1.97386	1	1	2.74382	1.7628	2.39356	5.69841
46	ENSG00000106799.12_2	TGFBR1	chr9:101866320-101916474	+	protein_coding	0.96839	1.95666	1	1	2.87265	1.90426	2.74317	6.32411
47	ENSG00000158882.14_3	TOMM40L	chr1:161195729-161200534	+	protein_coding	0.957967	1.94257	1	1	2.04696	1.089	1.12726	3.13235
48	ENSG00000250722.5_3	SELENOP	chr5:42799982-42887494	-	protein_coding	0.957587	1.94206	1	1	2.48533	1.52774	1.88334	4.59961
49	ENSG00000072062.13_2	PRKACA	chr19:14202500-14228896	-	protein_coding	0.953294	1.93629	1	1	4.07573	3.12244	7.70859	15.8623
50	ENSG00000090971.4_2	NAT14	chr19:55996371-55998935	+	protein_coding	0.950859	1.93302	1	1	1.00942	0.0585659	0.04143	1.01311
51	ENSG00000243649.8_3	CFB	chr6:31913427-31919861	+	protein_coding	0.931273	1.90696	1	1	3.79587	2.8646	6.28334	12.889
52	ENSG00000204839.8_4	MROH6	chr8:144648357-144655141	-	protein_coding	0.928994	1.90395	1	1	1.79582	0.86683	0.823651	2.47214
53	ENSG00000131446.16_4	MGAT1	chr5:180211782-180242652	-	protein_coding	0.928254	1.90297	1	1	2.66433	1.73607	2.33127	5.33932
54	ENSG00000196177.12_2	ACADSB	chr10:124768495-124817827	+	protein_coding	0.927385	1.90183	1	1	2.697	1.76962	2.40963	5.48453
55	ENSG00000134108.12_2	ARL8B	chr3:5163905-5222597	+	protein_coding	0.926186	1.90025	1	1	3.85977	2.93359	6.64008	13.518
56	ENSG00000052344.15_2	PRSS8	chr16:31142754-31147083	-	protein_coding	0.91804	1.88955	1	1	4.35459	3.43655	9.8269	19.4579
57	ENSG00000027847.13_3	B4GALT7	chr5:177027101-177037348	+	protein_coding	0.91726	1.88852	1	1	2.5571	1.63985	2.11632	4.88525
58	ENSG00000259288.6_3	BUB1B-PAK6	chr15:40509629-40568597	+	protein_coding	0.912839	1.88275	1	1	0.912839	0	0	0.882747
59	ENSG00000204334.7_2	ERICH2	chr2:171640296-171655481	+	protein_coding	0.907328	1.87557	1	1	1.94562	1.03829	1.0538	2.85203
60	ENSG00000130313.6_2	PGLS	chr19:17622438-17632097	+	protein_coding	0.902226	1.86895	1	1	4.34894	3.44671	9.90342	19.3779
61	ENSG00000277971.1_4	AC007731.5	chr22:20783528-20800907	-	protein_coding	0.887115	1.84947	1	1	1.29882	0.411708	0.33026	1.46028
62	ENSG00000111780.8_4	AL021546.1	chr12:120876001-120897809	+	protein_coding	0.882646	1.84375	1	1	1.26069	0.378047	0.299581	1.39611
63	ENSG00000106261.16_2	ZKSCAN1	chr7:99613195-99639312	+	protein_coding	0.869401	1.8269	1	1	2.63792	1.76852	2.40705	5.22435
64	ENSG00000159231.5_2	CBR3	chr21:37507210-37518864	+	protein_coding	0.864078	1.82018	1	1	2.2325	1.36842	1.58188	3.69949
65	ENSG00000138271.5_2	GPR87	chr3:151011874-151034740	-	protein_coding	0.861763	1.81726	1	1	2.65724	1.79547	2.47129	5.30824
66	ENSG00000157191.19_2	NECAP2	chr1:16767167-16786573	+	protein_coding	0.846817	1.79853	1	1	3.2191	2.37228	4.17759	8.31204
67	ENSG00000235106.9_3	LINC00094	chr9:136890561-136899788	+	protein_coding	0.842396	1.79302	1	1	2.56721	1.72482	2.30538	4.92663
68	ENSG00000167476.10_2	JSRP1	chr19:2252251-2269758	-	protein_coding	0.830968	1.77888	1	1	0.943957	0.112989	0.0814668	0.923798
69	ENSG00000197256.10_3	KANK2	chr19:11274943-11308467	-	protein_coding	0.819642	1.76497	1	1	3.86848	3.04884	7.27545	13.6059
70	ENSG00000164054.15_3	SHISA5	chr3:48509197-48542259	-	protein_coding	0.815208	1.75955	1	1	4.12277	3.30756	8.9009	16.4211
71	ENSG00000112078.13_2	KCTD20	chr6:36410544-36458920	+	protein_coding	0.814745	1.75899	1	1	3.58757	2.77282	5.83444	11.0217
72	ENSG00000185130.5_2	HIST1H2BL	chr6:27775222-27775709	-	protein_coding	0.814253	1.75839	1	1	1.42393	0.609681	0.525922	1.68316
73	ENSG00000258989.1_4	AL355916.3	chr14:61995846-62124682	+	protein_coding	0.809424	1.75251	1	1	0.809424	0	0	0.752512
74	ENSG00000153094.22_3	BCL2L11	chr2:111876955-111926024	+	protein_coding	0.805413	1.74765	1	1	1.44409	0.638673	0.556896	1.7209
75	ENSG00000183291.15_4	SELENOF	chr1:87328128-87380107	-	protein_coding	0.802291	1.74387	1	1	5.36293	4.56064	22.5987	40.153
76	ENSG00000127824.13_3	TUBA4A	chr2:220114433-220142892	-	protein_coding	0.794043	1.73393	1	1	4.75206	3.95802	14.5411	25.9472
77	ENSG00000105649.9_2	RAB3A	chr19:18307594-18314884	-	protein_coding	0.792835	1.73248	1	1	3.71268	2.91984	6.56762	12.1107
78	ENSG00000259132.1_4	AL132780.3	chr14:23415479-23451467	-	protein_coding	0.788089	1.72679	1	1	0.788089	0	0	0.726786
79	ENSG00000186470.13_4	BTN3A2	chr6:26365387-26378548	+	protein_coding	0.779765	1.71685	1	1	1.92447	1.14471	1.21101	2.79598
80	ENSG00000260643.2_4	AC092718.3	chr16:81087192-81129901	-	protein_coding	0.779632	1.71669	1	1	2.33188	1.55225	1.93274	4.03462
81	ENSG00000187239.16_2	FNBP1	chr9:132649466-132805473	-	protein_coding	0.777861	1.71459	1	1	3.64946	2.8716	6.31876	11.5486
82	ENSG00000266997.2_4	AC090227.1	chr18:47322163-47363993	-	protein_coding	0.760934	1.69459	1	1	0.760934	0	0	0.694587
83	ENSG00000183018.8_3	SPNS2	chr17:4402133-4442330	+	protein_coding	0.760718	1.69433	1	1	1.3064	0.545678	0.459706	1.47323
84	ENSG00000143633.12_3	C1orf131	chr1:231359509-231376933	-	protein_coding	0.760619	1.69422	1	1	3.48559	2.72497	5.61145	10.2012
85	ENSG00000136197.12_3	C7orf25	chr7:42948325-42951904	-	protein_coding	0.752859	1.68513	1	1	2.17046	1.4176	1.67141	3.50167
86	ENSG00000089335.20_3	ZNF302	chr19:35168544-35177302	+	protein_coding	0.745793	1.6769	1	1	2.63848	1.89269	2.71326	5.22675
87	ENSG00000198625.12_2	MDM4	chr1:204485507-204527248	+	protein_coding	0.740324	1.67055	1	1	1.97497	1.23464	1.35323	2.93119
88	ENSG00000084731.14_3	KIF3C	chr2:26149465-26205618	-	protein_coding	0.734934	1.66432	1	1	1.86596	1.13102	1.19014	2.6451
89	ENSG00000256646.7_4	AC010132.3	chr7:42948872-42971773	-	protein_coding	0.733893	1.66312	1	1	0.733893	0	0	0.663121
90	ENSG00000130021.13_3	PUDP	chrX:6966961-7066231	-	protein_coding	0.733563	1.66274	1	1	2.67839	1.94483	2.84993	5.40143
91	ENSG00000258643.5_3	BCL2L2-PABPN1	chr14:23776044-23794578	+	protein_coding	0.731053	1.65985	1	1	4.43297	3.70192	12.0134	20.6002
92	ENSG00000135587.8_3	SMPD2	chr6:109761966-109765122	+	protein_coding	0.723544	1.65123	1	1	2.27845	1.55491	1.93815	3.85157
93	ENSG00000160908.14_2	ZNF394	chr7:99084142-99097947	-	protein_coding	0.721032	1.64836	1	1	2.81225	2.09122	3.26108	6.0238
94	ENSG00000144233.9_2	AMMECR1L	chr2:128619204-128643496	-	protein_coding	0.719909	1.64708	1	1	2.79513	2.07522	3.21409	5.94094
95	ENSG00000070413.19_3	DGCR2	chr22:19023795-19109967	-	protein_coding	0.719874	1.64704	1	1	2.07953	1.35965	1.56624	3.22669
96	ENSG00000165655.16_3	ZNF503	chr10:77157588-77161664	-	protein_coding	0.716733	1.64346	1	1	4.1096	3.39287	9.50402	16.2629
97	ENSG00000099810.18_3	MTAP	chr9:21802542-21937650	+	protein_coding	0.711899	1.63796	1	1	1.54942	0.837522	0.786978	1.927
98	ENSG00000164825.3_2	DEFB1	chr8:6728097-6735544	-	protein_coding	0.708917	1.63458	1	1	4.01374	3.30483	8.88216	15.1532
99	ENSG00000160183.13_2	TMPRSS3	chr21:43791999-43816955	-	protein_coding	0.704513	1.62959	1	1	2.74883	2.04431	3.12477	5.7217
100	ENSG00000164751.14_3	PEX2	chr8:77892494-77913280	-	protein_coding	0.702754	1.62761	1	1	2.52946	1.82671	2.54727	4.77357
101	ENSG00000204370.9_3	SDHD	chr11:111957497-111990736	+	protein_coding	0.702711	1.62756	1	1	4.07562	3.37291	9.35971	15.861
102	ENSG00000159176.13_2	CSRP1	chr1:201452658-201478584	-	protein_coding	0.70141	1.62609	1	1	3.36529	2.66388	5.33736	9.30514
103	ENSG00000126903.15_2	SLC10A3	chrX:153715645-153719029	-	protein_coding	0.697651	1.62186	1	1	3.94433	3.24668	8.49181	14.3944
104	ENSG00000213780.10_3	GTF2H4	chr6:30875961-30881883	+	protein_coding	0.694942	1.61882	1	1	2.84033	2.14539	3.42411	6.16184
105	ENSG00000081692.12_2	JMJD4	chr1:227918126-227923112	-	protein_coding	0.694622	1.61846	1	1	2.73998	2.04535	3.12774	5.68059
106	ENSG00000169692.12_2	AGPAT2	chr9:139567595-139581875	-	protein_coding	0.692613	1.61621	1	1	4.5947	3.90208	13.9501	23.1625
107	ENSG00000110025.12_3	SNX15	chr11:64794880-64808044	+	protein_coding	0.691115	1.61453	1	1	1.2788	0.587687	0.502835	1.42637
108	ENSG00000131152.4_4	AC010531.1	chr16:87336482-87367879	-	protein_coding	0.69077	1.61414	1	1	0.69077	0	0	0.614145
109	ENSG00000167106.11_2	FAM102A	chr9:130702858-130742792	-	protein_coding	0.690256	1.61357	1	1	3.15549	2.46523	4.52215	7.91038
110	ENSG00000237330.2_2	RNF223	chr1:1006346-1009687	-	protein_coding	0.6892	1.61239	1	1	3.47714	2.78794	5.90645	10.1359
111	ENSG00000267748.4_4	AC011479.1	chr19:38779791-38795550	+	protein_coding	0.686714	1.60961	1	1	1.00809	0.321376	0.249521	1.01125
112	ENSG00000189114.6_3	BLOC1S3	chr19:45682003-45685059	+	protein_coding	0.686091	1.60892	1	1	1.4896	0.803507	0.745339	1.80811
113	ENSG00000265590.9_4	AP000275.2	chr21:33951132-33984591	-	protein_coding	0.685488	1.60825	1	1	3.89116	3.20567	8.22577	13.8373
114	ENSG00000125630.15_2	POLR1B	chr2:113299492-113334727	+	protein_coding	0.681963	1.60432	1	1	3.23515	2.55319	4.86929	8.41622
115	ENSG00000277075.2_2	HIST1H2AE	chr6:26217203-26217711	+	protein_coding	0.680491	1.60269	1	1	2.35691	1.67642	2.19634	4.12273
116	ENSG00000143373.17_2	ZNF687	chr1:151254094-151264656	+	protein_coding	0.679228	1.60128	1	1	2.86368	2.18445	3.54553	6.27868
117	ENSG00000185619.18_1	PCGF3	chr4:699537-764428	+	protein_coding	0.677331	1.59918	1	1	2.12418	1.44685	1.72613	3.35956
118	ENSG00000148057.15_3	IDNK	chr9:86237964-86259045	+	protein_coding	0.67651	1.59827	1	1	1.59102	0.914513	0.884933	2.01263
119	ENSG00000257950.3_3	P2RX5-TAX1BP3	chr17:3566357-3599488	-	protein_coding	0.674933	1.59652	1	1	1.87055	1.19562	1.29043	2.65672
120	ENSG00000221821.3_2	C6orf226	chr6:42858003-42858554	-	protein_coding	0.659798	1.57986	1	1	1.69801	1.03821	1.05368	2.24454
121	ENSG00000212643.2_3	ZRSR1	chr5:112227119-112228791	+	protein_coding	0.657776	1.57765	1	1	1.04593	0.388151	0.308715	1.06469
122	ENSG00000113048.16_2	MRPS27	chr5:71515236-71616473	-	protein_coding	0.657676	1.57754	1	1	3.84664	3.18896	8.11955	13.3865
123	ENSG00000116661.10_3	FBXO2	chr1:11697075-11715842	-	protein_coding	0.657622	1.57748	1	1	3.26253	2.60491	5.08354	8.59667
124	ENSG00000173702.7_4	MUC13	chr3:124624289-124672663	-	protein_coding	0.652862	1.57228	1	1	3.23057	2.5777	4.96989	8.38636
125	ENSG00000115159.15_2	GPD2	chr2:157291802-157470247	+	protein_coding	0.651201	1.57048	1	1	3.31017	2.65897	5.31582	8.91884
126	ENSG00000141574.7_4	SECTM1	chr17:80278900-80291950	-	protein_coding	0.648025	1.56702	1	1	3.6047	2.95667	6.76331	11.1653
127	ENSG00000186918.13_3	ZNF395	chr8:28203102-28260218	-	protein_coding	0.645384	1.56416	1	1	4.76299	4.1176	16.3589	26.152
128	ENSG00000168710.17_2	AHCYL1	chr1:110527308-110566363	+	protein_coding	0.645312	1.56408	1	1	4.93546	4.29014	18.5642	29.5999
129	ENSG00000161904.11_3	LEMD2	chr6:33738979-33756913	-	protein_coding	0.645028	1.56377	1	1	1.94053	1.29551	1.45463	2.83848
130	ENSG00000156508.17_3	EEF1A1	chr6:74225473-74233520	-	protein_coding	0.643705	1.56234	1	1	8.87258	8.22887	299.012	467.719
131	ENSG00000142182.8_3	DNMT3L	chr21:45666222-45682099	-	protein_coding	0.639929	1.55825	1	1	0.742888	0.10296	0.0739744	0.673523
132	ENSG00000197165.10_2	SULT1A2	chr16:28603264-28608430	-	protein_coding	0.637444	1.55557	1	1	2.69111	2.05367	3.1516	5.45811
133	ENSG00000206053.12_4	JPT2	chr16:1728257-1752281	+	protein_coding	0.634428	1.55232	1	1	5.62619	4.99177	30.8179	48.3916
134	ENSG00000176842.14_3	IRX5	chr16:54964774-54968397	+	protein_coding	0.632728	1.55049	1	1	2.02312	1.39039	1.62149	3.06461
135	ENSG00000262526.2_4	AC120057.3	chr17:7143746-7147954	-	protein_coding	0.630743	1.54836	1	1	3.59931	2.96856	6.82757	11.1199
136	ENSG00000129226.13_3	CD68	chr17:7482785-7485431	+	protein_coding	0.626031	1.54331	1	1	6.11034	5.48431	43.7654	68.0871
137	ENSG00000125875.13_2	TBC1D20	chr20:416124-443197	-	protein_coding	0.624988	1.5422	1	1	2.1708	1.54581	1.91969	3.50273
138	ENSG00000134982.16_3	APC	chr5:112043195-112181936	+	protein_coding	0.624925	1.54213	1	1	2.24171	1.61678	2.06691	3.72957
139	ENSG00000125898.12_2	FAM110A	chr20:814358-838106	+	protein_coding	0.62166	1.53864	1	1	1.2935	0.671838	0.593101	1.45122
140	ENSG00000040633.12_3	PHF23	chr17:7138347-7143041	-	protein_coding	0.621139	1.53809	1	1	4.52188	3.90074	13.9362	21.9731
141	ENSG00000107902.13_2	LHPP	chr10:126150403-126306457	+	protein_coding	0.619882	1.53675	1	1	3.10907	2.48918	4.6146	7.62824
142	ENSG00000189334.8_2	S100A14	chr1:153586731-153589462	-	protein_coding	0.615301	1.53188	1	1	1.69924	1.08394	1.11982	2.24731
143	ENSG00000171720.9_2	HDAC3	chr5:141000443-141016437	-	protein_coding	0.614911	1.53146	1	1	3.93454	3.31963	8.98406	14.2902
144	ENSG00000157911.9_3	PEX10	chr1:2335403-2345236	-	protein_coding	0.612677	1.52909	1	1	3.3576	2.74492	5.70352	9.25031
145	ENSG00000248167.7_3	TRIM39-RPP21	chr6:30296684-30314631	+	protein_coding	0.609613	1.52585	1	1	0.609613	0	0	0.52585
146	ENSG00000116016.13_2	EPAS1	chr2:46520806-46613842	+	protein_coding	0.608575	1.52475	1	1	3.65777	3.04919	7.27749	11.6211
147	ENSG00000283900.1_2	Z98749.3	chr22:38687924-38794527	-	protein_coding	0.606808	1.52289	1	1	1.02531	0.418503	0.33654	1.0354
148	ENSG00000116171.17_3	SCP2	chr1:53392901-53517375	+	protein_coding	0.606463	1.52252	1	1	2.52992	1.92346	2.79331	4.7754
149	ENSG00000152056.16_3	AP1S3	chr2:224616403-224702744	-	protein_coding	0.603743	1.51965	1	1	1.98994	1.3862	1.61389	2.97221
150	ENSG00000079999.13_3	KEAP1	chr19:10596796-10614417	-	protein_coding	0.602112	1.51794	1	1	3.75045	3.14834	7.86635	12.4586
151	ENSG00000158246.7_2	FAM46B	chr1:27331511-27339327	-	protein_coding	0.600816	1.51657	1	1	3.54001	2.9392	6.66984	10.6319
152	ENSG00000258539.1_4	AC068896.1	chr10:126305649-126480296	-	protein_coding	0.600062	1.51578	1	1	0.736844	0.136782	0.09945	0.666526
153	ENSG00000140153.17_3	WDR20	chr14:102605840-102691184	+	protein_coding	0.597747	1.51335	1	1	1.37497	0.777227	0.713833	1.59363
154	ENSG00000103089.8_2	FA2H	chr16:74746853-74808729	-	protein_coding	0.593123	1.50851	1	1	5.0463	4.45318	20.9048	32.0436
155	ENSG00000147804.9_3	SLC39A4	chr8:145635126-145642279	-	protein_coding	0.592031	1.50737	1	1	3.06736	2.47533	4.56095	7.3824
156	ENSG00000211460.11_3	TSN	chr2:122494679-122525429	+	protein_coding	0.591035	1.50633	1	1	4.15663	3.56559	10.84	16.8349
157	ENSG00000185269.11_3	NOTUM	chr17:79910383-79919716	-	protein_coding	0.590159	1.50541	1	1	1.65106	1.0609	1.08623	2.14064
158	ENSG00000248235.6_4	AC037459.1	chr8:22446787-22459597	+	protein_coding	0.590072	1.50532	1	1	0.660443	0.0703705	0.0499863	0.580568
159	ENSG00000150630.3_2	VEGFC	chr4:177604689-177713881	-	protein_coding	0.587394	1.50253	1	1	0.963748	0.376354	0.298057	0.95037
160	ENSG00000163235.15_3	TGFA	chr2:70674412-70781325	-	protein_coding	0.586305	1.5014	1	1	0.875001	0.288695	0.221535	0.834009
161	ENSG00000167193.7_2	CRK	chr17:1323983-1366456	-	protein_coding	0.586208	1.5013	1	1	3.9481	3.36189	9.28089	14.4347
162	ENSG00000157224.15_3	CLDN12	chr7:90013035-90142716	+	protein_coding	0.585288	1.50034	1	1	2.38488	1.79959	2.48121	4.223
163	ENSG00000115274.14_3	INO80B	chr2:74682150-74685087	+	protein_coding	0.585074	1.50012	1	1	4.06091	3.47584	10.1258	15.69
164	ENSG00000259040.5_3	BLOC1S5-TXNDC5	chr6:7881755-8064597	-	protein_coding	-5.32786	0.0248974	1	1	0	5.32786	39.1649	0
165	ENSG00000111432.4_2	FZD10	chr12:130647004-130650285	+	protein_coding	-3.36695	0.0969275	1	1	1.29565	4.6626	24.3269	1.45488
166	ENSG00000173402.11_3	DAG1	chr3:49506136-49573051	+	protein_coding	-3.36496	0.0970612	1	1	2.33853	5.7035	51.1103	4.05788
167	ENSG00000267261.5_4	AC099811.2	chr17:40271692-40306934	-	protein_coding	-2.43631	0.184756	1	1	0.440493	2.8768	6.34518	0.357068
168	ENSG00000099399.5_3	MAGEB2	chrX:30233677-30238206	+	protein_coding	-2.29083	0.204358	1	1	1.69324	3.98407	14.8243	2.23382
169	ENSG00000131389.16_2	SLC6A6	chr3:14444076-14530857	+	protein_coding	-2.16521	0.22295	1	1	2.53246	4.69766	24.95	4.78556
170	ENSG00000138867.16_3	GUCD1	chr22:24936391-24951903	-	protein_coding	-1.84336	0.278671	1	1	1.92808	3.77144	12.6558	2.80547
171	ENSG00000180818.4_3	HOXC10	chr12:54378849-54384063	+	protein_coding	-1.78527	0.290122	1	1	2.43723	4.2225	17.6681	4.41602
172	ENSG00000185022.11_3	MAFF	chr22:38596774-38612518	+	protein_coding	-1.70887	0.3059	1	1	1.39327	3.10213	7.58688	1.62673
173	ENSG00000109255.11_2	NMU	chr4:56461396-56502865	-	protein_coding	-1.69587	0.308669	1	1	0	1.69587	2.23972	0
174	ENSG00000167880.7_3	EVPL	chr17:74000583-74023533	-	protein_coding	-1.6729	0.313622	1	1	1.8376	3.5105	10.3964	2.57415
175	ENSG00000204174.7_4	NPY4R	chr10:47083534-47088320	+	protein_coding	-1.64578	0.319574	1	1	1.74795	3.39372	9.51025	2.3588
176	ENSG00000176020.8_3	AMIGO3	chr3:49754267-49757128	-	protein_coding	-1.63136	0.322783	1	1	0.0612384	1.6926	2.23239	0.043361
177	ENSG00000273003.1_3	ARL2-SNX15	chr11:64781654-64808042	+	protein_coding	-1.54956	0.341614	1	1	0	1.54956	1.92728	0
178	ENSG00000183479.8	TREX2	chrX:152710178-152736045	-	protein_coding	-1.51665	0.349495	1	1	1.00239	2.51904	4.73201	1.00331
179	ENSG00000259171.1_4	AL163636.2	chr14:21152746-21168735	+	protein_coding	-1.47821	0.358935	1	1	0	1.47821	1.78602	0
180	ENSG00000134463.14_3	ECHDC3	chr10:11784365-11806069	+	protein_coding	-1.47088	0.360762	1	1	0.413213	1.88409	2.69121	0.331649
181	ENSG00000259066.5_4	AL110118.2	chr14:93651318-93684932	+	protein_coding	-1.41818	0.374183	1	1	0.0448015	1.46299	1.75678	0.0315412
182	ENSG00000255439.6_4	AC135050.2	chr16:31094760-31106277	-	protein_coding	-1.41429	0.375195	1	1	0.155209	1.5695	1.96801	0.113583
183	ENSG00000188223.9_4	AD000671.1	chr19:36236579-36245420	+	protein_coding	-1.41425	0.375205	1	1	0	1.41425	1.66521	0
184	ENSG00000140391.14_3	TSPAN3	chr15:77333745-77376326	-	protein_coding	-1.40252	0.378269	1	1	1.19204	2.59456	5.04005	1.28476
185	ENSG00000169715.14_2	MT1E	chr16:56659387-56661024	+	protein_coding	-1.37877	0.384546	1	1	0.346697	1.72547	2.30687	0.271646
186	ENSG00000138107.12_3	ACTR1A	chr10:104221638-104262468	-	protein_coding	-1.35623	0.3906	1	1	3.39324	4.74947	25.8989	9.50672
187	ENSG00000218891.4_2	ZNF579	chr19:56088136-56092211	-	protein_coding	-1.34951	0.392426	1	1	0.803002	2.15251	3.446	0.744728
188	ENSG00000166526.16_3	ZNF3	chr7:99661656-99680171	-	protein_coding	-1.34355	0.394049	1	1	1.4047	2.74825	5.71903	1.64763
189	ENSG00000125954.12_3	CHURC1-FNTB	chr14:65381203-65528521	+	protein_coding	-1.33128	0.397417	1	1	0.345609	1.67688	2.19737	0.270687
190	ENSG00000118804.8_3	STBD1	chr4:77227179-77232752	+	protein_coding	-1.32805	0.398307	1	1	1.28322	2.61127	5.1104	1.43381
191	ENSG00000242028.6_4	HYPK	chr15:44088340-44095241	+	protein_coding	-1.29767	0.406782	1	1	1.18575	2.48342	4.59222	1.27482
192	ENSG00000205730.6_3	ITPRIPL2	chr16:19125254-19132951	+	protein_coding	-1.291	0.408668	1	1	1.87906	3.17005	8.0008	2.67834
193	ENSG00000101745.16_3	ANKRD12	chr18:9136226-9285983	+	protein_coding	-1.27776	0.412435	1	1	1.14272	2.42049	4.35352	1.20798
194	ENSG00000134531.9_3	EMP1	chr12:13349650-13372873	+	protein_coding	-1.26508	0.416078	1	1	0.936399	2.20147	3.59949	0.913745
195	ENSG00000221926.11_4	TRIM16	chr17:15531274-15587625	-	protein_coding	-1.25572	0.418786	1	1	2.56593	3.82165	13.1394	4.92137
196	ENSG00000101216.10_2	GMEB2	chr20:62218955-62258394	-	protein_coding	-1.23318	0.42538	1	1	2.58925	3.82243	13.147	5.01785
197	ENSG00000141639.11_3	MAPK4	chr18:48086448-48258194	+	protein_coding	-1.23021	0.426255	1	1	1.39985	2.63006	5.1905	1.63873
198	ENSG00000164048.13_2	ZNF589	chr3:48282590-48340743	+	protein_coding	-1.22376	0.428166	1	1	0.963792	2.18755	3.55531	0.95043
199	ENSG00000134897.13_3	BIVM	chr13:103451399-103493885	+	protein_coding	-1.21579	0.430538	1	1	1.21364	2.42943	4.38679	1.31922
200	ENSG00000213699.8_3	SLC35F6	chr2:26987152-27004099	+	protein_coding	-1.20366	0.434172	1	1	3.205	4.40866	20.2393	8.2215
201	ENSG00000166347.18_3	CYB5A	chr18:71918082-71959251	-	protein_coding	-1.19643	0.436353	1	1	0.48993	1.68636	2.21844	0.404377
202	ENSG00000243414.5_3	TICAM2	chr5:114914347-114938176	-	protein_coding	-1.19408	0.437066	1	1	0.366318	1.56039	1.94934	0.289058
203	ENSG00000163584.17_2	RPL22L1	chr3:170582664-170588272	-	protein_coding	-1.1736	0.443314	1	1	4.22711	5.40071	41.2449	17.7278
204	ENSG00000198959.11_2	TGM2	chr20:36755789-36794980	-	protein_coding	-1.12719	0.457808	1	1	2.05797	3.18516	8.09552	3.164
205	ENSG00000133026.12_4	MYH10	chr17:8377523-8534079	-	protein_coding	-1.12568	0.458287	1	1	1.049	2.17468	3.51486	1.0691
206	ENSG00000111652.9_2	COPS7A	chr12:6832907-6841041	+	protein_coding	-1.12528	0.458412	1	1	3.27396	4.39924	20.101	8.67297
207	ENSG00000011465.16_3	DCN	chr12:91534261-91576900	-	protein_coding	-1.12501	0.4585	1	1	0.655952	1.78096	2.43655	0.575656
208	ENSG00000152464.14_3	RPP38	chr10:15139179-15181817	+	protein_coding	-1.12478	0.458573	1	1	2.55228	3.67705	11.791	4.8656
209	ENSG00000268439.5_3	EMG1	chr12:7080084-7105520	+	protein_coding	-1.12162	0.459578	1	1	1.90653	3.02815	7.15764	2.74907
210	ENSG00000124120.10_2	TTPAL	chr20:43104526-43123244	+	protein_coding	-1.11943	0.460275	1	1	0.837986	1.95742	2.88367	0.787553
211	ENSG00000140688.16_2	C16orf58	chr16:31500792-31520630	-	protein_coding	-1.11141	0.462842	1	1	3.55665	4.66806	24.4229	10.7668
212	ENSG00000213625.8_3	LEPROT	chr1:65886270-65901690	+	protein_coding	-1.1034	0.465417	1	1	1.88266	2.98606	6.92308	2.68754
213	ENSG00000085063.14_3	CD59	chr11:33719807-33757991	-	protein_coding	-1.09672	0.46758	1	1	3.11067	4.20738	17.4735	7.63781
214	ENSG00000107957.16_3	SH3PXD2A	chr10:105353784-105615301	-	protein_coding	-1.08627	0.470976	1	1	1.73025	2.81652	6.04462	2.31785
215	ENSG00000167772.11_3	ANGPTL4	chr19:8428173-8439257	+	protein_coding	-1.08623	0.47099	1	1	0.495552	1.58178	1.9934	0.40986
216	ENSG00000255529.7_4	POLR2M	chr15:57998827-58074960	+	protein_coding	-1.07612	0.474303	1	1	1.5813	2.65742	5.30905	1.9924
217	ENSG00000161847.13_3	RAVER1	chr19:10426888-10444316	-	protein_coding	-1.07553	0.474496	1	1	3.17632	4.25185	18.0517	8.03996
218	ENSG00000256349.1_4	AP002748.4	chr11:66276550-66301084	+	protein_coding	-1.05435	0.481513	1	1	0	1.05435	1.07679	0
219	ENSG00000261796.1_3	ISY1-RAB43	chr3:128806418-128879879	-	protein_coding	-1.04863	0.483426	1	1	1.63324	2.68187	5.41687	2.10208
220	ENSG00000108861.8_2	DUSP3	chr17:41843489-41856356	-	protein_coding	-1.04466	0.484758	1	1	3.48253	4.5272	22.058	10.1776
221	ENSG00000161671.16_4	EMC10	chr19:50979657-50994127	+	protein_coding	-1.03061	0.489503	1	1	1.41184	2.44246	4.43566	1.66077
222	ENSG00000125743.10_2	SNRPD2	chr19:46190712-46195827	-	protein_coding	-1.02757	0.490535	1	1	4.36667	5.39424	41.056	19.6299
223	ENSG00000280071.3_4	FP565260.6	chr21:45553509-45602558	+	protein_coding	-1.02707	0.490706	1	1	1.30798	2.33505	4.04568	1.47594
224	ENSG00000082258.12_2	CCNT2	chr2:135675805-135716912	+	protein_coding	-1.02648	0.490906	1	1	0.616053	1.64253	2.12213	0.532676
225	ENSG00000244045.12_3	TMEM199	chr17:26684604-26690705	+	protein_coding	-1.01703	0.494132	1	1	1.51189	2.52892	4.77139	1.85183
226	ENSG00000103495.13_3	MAZ	chr16:29817427-29822485	+	protein_coding	-1.01567	0.4946	1	1	3.33126	4.34693	19.3496	9.0649
227	ENSG00000281991.1_3	TMEM265	chr16:30751702-30755602	+	protein_coding	-0.999235	0.500265	1	1	0.880574	1.87981	2.68026	0.841108
228	ENSG00000144674.16_3	GOLGA4	chr3:37284668-37408242	+	protein_coding	-0.991413	0.502985	1	1	2.45739	3.44881	9.91928	4.49223
229	ENSG00000078124.11_3	ACER3	chr11:76571911-76737841	+	protein_coding	-0.988428	0.504027	1	1	0.571789	1.56022	1.94898	0.486365
230	ENSG00000112414.14_3	ADGRG6	chr6:142622991-142767403	+	protein_coding	-0.98785	0.504228	1	1	0.840231	1.82808	2.55065	0.790336
231	ENSG00000149792.8_2	MRPL49	chr11:64889655-64894843	+	protein_coding	-0.986942	0.504546	1	1	3.30269	4.28963	18.5572	8.86753
232	ENSG00000071051.13_3	NCK2	chr2:106361354-106510730	+	protein_coding	-0.985972	0.504885	1	1	1.45453	2.44051	4.42832	1.74068
233	ENSG00000254004.6_2	ZNF260	chr19:37001597-37019562	-	protein_coding	-0.985941	0.504896	1	1	0.836816	1.82276	2.53757	0.786103
234	ENSG00000165072.9_3	MAMDC2	chr9:72658497-72841886	+	protein_coding	-0.982579	0.506074	1	1	0.0154356	0.998014	0.997249	0.0107566
235	ENSG00000085644.13_2	ZNF213	chr16:3179778-3192806	+	protein_coding	-0.977249	0.507947	1	1	0.895405	1.87265	2.66206	0.860131
236	ENSG00000185730.7_3	ZNF696	chr8:144371846-144380231	+	protein_coding	-0.976435	0.508234	1	1	0.221199	1.19763	1.29363	0.165702
237	ENSG00000267228.7_4	AC012254.2	chr18:44634559-44702716	-	protein_coding	-0.963706	0.512738	1	1	0	0.963706	0.950313	0
238	ENSG00000125730.16_3	C3	chr19:6677715-6730573	-	protein_coding	-0.950415	0.517484	1	1	3.92604	4.87645	28.3737	14.2004
239	ENSG00000179855.5_2	GIPC3	chr19:3585551-3593539	+	protein_coding	-0.950219	0.517554	1	1	2.67188	3.6221	11.3129	5.37259
240	ENSG00000119684.15_3	MLH3	chr14:75480467-75518235	-	protein_coding	-0.944846	0.519485	1	1	1.47788	2.42272	4.36182	1.78538
241	ENSG00000173432.10_2	SAA1	chr11:18287721-18291524	+	protein_coding	-0.944344	0.519666	1	1	0.278759	1.2231	1.33448	0.213151
242	ENSG00000185414.19_3	MRPL30	chr2:99797542-99814089	+	protein_coding	-0.937721	0.522057	1	1	3.91485	4.85258	27.8915	14.083
243	ENSG00000234289.5_2	H2BFS	chr21:44985070-44985529	+	protein_coding	-0.936138	0.52263	1	1	0.0669007	1.00304	1.00422	0.047464
244	ENSG00000115944.14_3	COX7A2L	chr2:42560686-42652228	-	protein_coding	-0.926888	0.525992	1	1	3.46068	4.38757	19.931	10.0095
245	ENSG00000163558.12_2	PRKCI	chr3:169940153-170023769	+	protein_coding	-0.92269	0.527525	1	1	3.29545	4.21814	17.6117	8.81815
246	ENSG00000137310.11_2	TCF19	chr6:31126319-31134936	+	protein_coding	-0.920572	0.5283	1	1	3.81607	4.73664	25.6607	13.0848
247	ENSG00000122203.14_2	KIAA1191	chr5:175773064-175788971	-	protein_coding	-0.916891	0.529649	1	1	3.95526	4.87215	28.2862	14.5114
248	ENSG00000178295.14_3	GEN1	chr2:17935125-17970208	+	protein_coding	-0.915023	0.530335	1	1	1.10823	2.02325	3.065	1.15581
249	ENSG00000137094.14_2	DNAJB5	chr9:34989638-34998897	+	protein_coding	-0.912591	0.53123	1	1	0.522083	1.43467	1.70321	0.436028
250	ENSG00000173917.10_2	HOXB2	chr17:46618256-46622351	-	protein_coding	-0.902858	0.534826	1	1	0.1759	1.07876	1.11222	0.129669
251	ENSG00000115827.13_3	DCAF17	chr2:172290727-172341562	+	protein_coding	-0.898551	0.536425	1	1	0.568342	1.46689	1.76426	0.482819
252	ENSG00000110060.8_3	PUS3	chr11:125763380-125773116	-	protein_coding	-0.894608	0.537893	1	1	2.83943	3.73404	12.3063	6.15738
253	ENSG00000155287.10_2	SLC25A28	chr10:101370279-101380366	-	protein_coding	-0.89059	0.539393	1	1	1.90426	2.79485	5.9396	2.74317
254	ENSG00000111261.13_3	MANSC1	chr12:12478990-12503475	-	protein_coding	-0.889941	0.539636	1	1	0.875913	1.76585	2.40075	0.83517
255	ENSG00000183354.11_2	KIAA2026	chr9:5881596-6007901	-	protein_coding	-0.886459	0.54094	1	1	1.36245	2.24891	3.75322	1.57121
256	ENSG00000165175.15_2	MID1IP1	chrX:38660685-38665790	+	protein_coding	-0.88638	0.54097	1	1	4.05979	4.94617	29.828	15.677
257	ENSG00000092621.12_3	PHGDH	chr1:120191034-120286849	+	protein_coding	-0.88325	0.542145	1	1	2.31507	3.19832	8.17889	3.97629
258	ENSG00000145569.5_2	FAM105A	chr5:14581884-14615116	+	protein_coding	-0.878552	0.543913	1	1	1.17068	2.04923	3.13886	1.25118
259	ENSG00000137700.17_4	SLC37A4	chr11:118894824-118901616	-	protein_coding	-0.875971	0.544887	1	1	1.86691	2.74288	5.69407	2.64751
260	ENSG00000269403.1_4	AC008750.8	chr19:51853627-51871353	-	protein_coding	-0.872472	0.54621	1	1	0.654811	1.52728	1.88243	0.57441
261	ENSG00000108602.17_3	ALDH3A1	chr17:19641297-19652256	-	protein_coding	-0.871639	0.546525	1	1	1.76918	2.64082	5.23685	2.4086
262	ENSG00000173153.13_3	ESRRA	chr11:64073044-64084215	+	protein_coding	-0.869022	0.547518	1	1	2.19693	3.06595	7.37418	3.58501
263	ENSG00000198681.6_3	MAGEA1	chrX:152481520-152486115	-	protein_coding	-0.868904	0.547563	1	1	0.414788	1.28369	1.43461	0.333103
264	ENSG00000268193.5_4	AC002985.1	chr19:19017822-19045206	-	protein_coding	-0.850716	0.55451	1	1	0.0463827	0.897098	0.862317	0.0326725
265	ENSG00000188293.5_2	IGFL1	chr19:46733009-46734500	+	protein_coding	-0.849548	0.554959	1	1	0.711236	1.56078	1.95014	0.637206
266	ENSG00000118898.15_3	PPL	chr16:4932508-5010742	-	protein_coding	-0.84778	0.555639	1	1	5.96125	6.80903	111.13	61.304
267	ENSG00000073849.14_3	ST6GAL1	chr3:186648274-186796341	+	protein_coding	-0.846869	0.55599	1	1	0.768348	1.61522	2.06358	0.703318
268	ENSG00000185298.12_2	CCDC137	chr17:79633394-79640934	+	protein_coding	-0.844485	0.55691	1	1	2.72296	3.56744	10.8552	5.60226
269	ENSG00000117616.17_3	RSRP1	chr1:25568728-25664704	-	protein_coding	-0.836632	0.559949	1	1	2.02809	2.86472	6.28394	3.07864
270	ENSG00000099994.10_2	SUSD2	chr22:24577227-24585078	+	protein_coding	-0.835414	0.560422	1	1	1.13935	1.97477	2.93065	1.20282
271	ENSG00000054793.13_3	ATP9A	chr20:50213053-50385173	-	protein_coding	-0.834255	0.560873	1	1	3.33765	4.1719	17.0247	9.10956
272	ENSG00000116731.22_3	PRDM2	chr1:14026693-14151574	+	protein_coding	-0.832804	0.561437	1	1	0.660269	1.49307	1.81488	0.580377
273	ENSG00000103064.13_3	SLC7A6	chr16:68298419-68335726	+	protein_coding	-0.823411	0.565104	1	1	2.58578	3.40919	9.62349	5.00338
274	ENSG00000186174.12_2	BCL9L	chr11:118764584-118796317	-	protein_coding	-0.823237	0.565173	1	1	4.19763	5.02087	31.4662	17.349
275	ENSG00000189171.14_3	S100A13	chr1:153591263-153603836	-	protein_coding	-0.822404	0.565499	1	1	3.96918	4.79158	26.6955	14.6618
276	ENSG00000197457.9_2	STMN3	chr20:62271058-62289035	-	protein_coding	-0.820243	0.566346	1	1	0.611516	1.43176	1.69775	0.527863
277	ENSG00000260371.1_4	AC026464.3	chr16:69368994-69390209	-	protein_coding	-0.809983	0.570389	1	1	0	0.809983	0.753191	0
278	ENSG00000269955.2_3	C7orf55-LUC7L2	chr7:139026106-139107345	+	protein_coding	-0.805771	0.572056	1	1	1.42139	2.22716	3.6821	1.67843
279	ENSG00000264717.5_4	NPY4R2	chr10:47083534-47088320	+	protein_coding	-0.803324	0.573027	1	1	2.50509	3.30842	8.9068	4.67687
280	ENSG00000171067.10_3	C11orf24	chr11:68028803-68039469	-	protein_coding	-0.796181	0.575872	1	1	3.77465	4.57083	22.7661	12.6862
281	ENSG00000145743.15_2	FBXL17	chr5:107194736-107717799	-	protein_coding	-0.796027	0.575933	1	1	0.845424	1.64145	2.11979	0.796793
282	ENSG00000215271.7_3	HOMEZ	chr14:23741631-23768656	-	protein_coding	-0.792489	0.577347	1	1	1.96019	2.75268	5.73966	2.89113
283	ENSG00000133466.13_2	C1QTNF6	chr22:37576207-37595425	-	protein_coding	-0.783874	0.580805	1	1	2.71678	3.50065	10.3188	5.57403
284	ENSG00000137673.8_2	MMP7	chr11:102391239-102401484	-	protein_coding	-0.782238	0.581464	1	1	1.82146	2.60369	5.07841	2.53438
285	ENSG00000119522.16_3	DENND1A	chr9:126141933-126692431	-	protein_coding	-0.781866	0.581614	1	1	2.23049	3.01235	7.06879	3.69292
286	ENSG00000124208.16_3	TMEM189-UBE2V1	chr20:48697661-48770174	-	protein_coding	-0.781503	0.581761	1	1	2.00372	2.78522	5.89342	3.01032
287	ENSG00000166128.12_2	RAB8B	chr15:63481668-63559981	+	protein_coding	-0.780112	0.582322	1	1	2.3865	3.16661	7.97936	4.22887
288	ENSG00000277161.1_3	PIGW	chr17:34890847-34895159	+	protein_coding	-0.775824	0.584055	1	1	1.45895	2.23478	3.7069	1.74909
289	ENSG00000184983.9_3	NDUFA6	chr22:42481529-42486959	-	protein_coding	-0.76677	0.587732	1	1	6.83011	7.59688	192.593	112.781
290	ENSG00000171631.14_3	P2RY6	chr11:72975550-73009662	+	protein_coding	-0.758938	0.590931	1	1	0.0578894	0.816827	0.761527	0.0409418
291	ENSG00000239779.6_4	WBP1	chr2:74685456-74688018	+	protein_coding	-0.753689	0.593085	1	1	2.42823	3.18192	8.07515	4.38234
292	ENSG00000146386.7_2	ABRACL	chr6:139349819-139364439	+	protein_coding	-0.75017	0.594533	1	1	1.66971	2.41988	4.35128	2.18151
293	ENSG00000269897.5_3	COMMD3-BMI1	chr10:22605317-22618471	+	protein_coding	-0.750124	0.594553	1	1	0.216988	0.967112	0.954923	0.162305
294	ENSG00000278588.1_2	HIST1H2BI	chr6:26273204-26273584	+	protein_coding	-0.74863	0.595168	1	1	0	0.74863	0.680197	0
295	ENSG00000161981.10_2	SNRNP25	chr16:103010-107669	+	protein_coding	-0.748169	0.595359	1	1	3.8592	4.60736	23.3756	13.5122
296	ENSG00000178381.11_3	ZFAND2A	chr7:1191707-1200395	-	protein_coding	-0.74567	0.596391	1	1	2.32102	3.06669	7.37846	3.99684
297	ENSG00000186654.20_3	PRR5	chr22:45064427-45133561	+	protein_coding	-0.74388	0.597131	1	1	1.20454	1.94842	2.85951	1.30464
298	ENSG00000092295.11_3	TGM1	chr14:24718320-24733638	-	protein_coding	-0.743219	0.597405	1	1	0.612753	1.35597	1.55969	0.529174
299	ENSG00000146858.7_2	ZC3HAV1L	chr7:138710452-138720775	-	protein_coding	-0.741478	0.598126	1	1	1.9548	2.69628	5.48128	2.87662
300	ENSG00000163635.17_3	ATXN7	chr3:63850233-63989138	+	protein_coding	-0.740435	0.598559	1	1	0.799073	1.53951	1.90695	0.739983
301	ENSG00000133027.17_2	PEMT	chr17:17408877-17495022	-	protein_coding	-0.737206	0.5999	1	1	3.92326	4.66047	24.2895	14.1712
302	ENSG00000151376.16_4	ME3	chr11:86152150-86383678	-	protein_coding	-0.734483	0.601033	1	1	0.128521	0.863004	0.818821	0.0931722
303	ENSG00000151632.17_3	AKR1C2	chr10:5029592-5060223	-	protein_coding	-0.733533	0.601429	1	1	3.8054	4.53894	22.2464	12.9811
304	ENSG00000272031.2_3	ANKRD34A	chr1:145470508-145475646	+	protein_coding	-0.731556	0.602254	1	1	1.04636	1.77791	2.4293	1.06531
305	ENSG00000260836.1_4	AC245033.1	chr15:83208783-83224682	-	protein_coding	-0.731007	0.602483	1	1	0.0527595	0.783767	0.72162	0.037247
306	ENSG00000147853.16_3	AK3	chr9:4709559-4742043	-	protein_coding	-0.724091	0.605378	1	1	2.4493	3.1734	8.02168	4.46153
307	ENSG00000100814.17_2	CCNB1IP1	chr14:20779527-20801471	-	protein_coding	-0.716712	0.608483	1	1	2.56964	3.28635	8.75644	4.93662
308	ENSG00000198879.11_3	SFMBT2	chr10:7200586-7453448	-	protein_coding	-0.708998	0.611745	1	1	1.09029	1.79929	2.48049	1.12917
309	ENSG00000144895.11_3	EIF2A	chr3:150264465-150302029	+	protein_coding	-0.708909	0.611783	1	1	3.833	4.54191	22.2943	13.2511
310	ENSG00000100744.14_2	GSKIP	chr14:96829789-96853625	+	protein_coding	-0.708084	0.612132	1	1	0.745132	1.45322	1.73818	0.676128
311	ENSG00000092964.17_4	DPYSL2	chr8:26371538-26515694	+	protein_coding	-0.706814	0.612672	1	1	3.1124	3.81921	13.1155	7.64817
312	ENSG00000268578.1	AL354718.1	chr9:45441273-45441542	-	protein_coding	-0.705401	0.613272	1	1	1.10401	1.80941	2.50499	1.14951
313	ENSG00000146678.9_2	IGFBP1	chr7:45927956-45933267	+	protein_coding	-0.69976	0.615674	1	1	0	0.69976	0.624235	0
314	ENSG00000064393.15_2	HIPK2	chr7:139246316-139477577	-	protein_coding	-0.695227	0.617612	1	1	1.07952	1.77474	2.42177	1.11333
315	ENSG00000123240.16_3	OPTN	chr10:13141449-13180308	+	protein_coding	-0.69514	0.617649	1	1	2.06166	2.7568	5.75893	3.17465
316	ENSG00000163453.11_2	IGFBP7	chr4:57896939-57976551	-	protein_coding	-0.695115	0.61766	1	1	5.64261	6.33773	79.8811	48.957
317	ENSG00000167747.14_3	C19orf48	chr19:51300961-51308186	-	protein_coding	-0.693675	0.618277	1	1	2.02735	2.72102	5.5934	3.07655
318	ENSG00000157823.16_3	AP3S2	chr15:90373831-90437870	-	protein_coding	-0.693466	0.618366	1	1	1.95286	2.64632	5.26069	2.8714
319	ENSG00000112210.11_2	RAB23	chr6:57051790-57087112	-	protein_coding	-0.693096	0.618525	1	1	2.02887	2.72197	5.59772	3.08085
320	ENSG00000136231.13_2	IGF2BP3	chr7:23349828-23510086	-	protein_coding	-0.692391	0.618828	1	1	2.90196	3.59436	11.0784	6.47444
321	ENSG00000152642.10_3	GPD1L	chr3:32147181-32210205	+	protein_coding	-0.692169	0.618923	1	1	1.06019	1.75236	2.36909	1.08521
322	ENSG00000127920.5_2	GNG11	chr7:93551011-93557922	+	protein_coding	-0.691026	0.619413	1	1	3.94344	4.63446	23.8378	14.3848
323	ENSG00000159228.12_2	CBR1	chr21:37442239-37445464	+	protein_coding	-0.690692	0.619556	1	1	5.73692	6.42761	85.0804	52.3317
324	ENSG00000177192.13_3	PUS1	chr12:132413745-132430441	+	protein_coding	-0.687357	0.62099	1	1	2.07552	2.76288	5.78749	3.21497
325	ENSG00000067064.10_3	IDI1	chr10:1085848-1095110	-	protein_coding	-0.686048	0.621554	1	1	3.99565	4.6817	24.6644	14.9518
326	ENSG00000088876.11_3	ZNF343	chr20:2462463-2505348	-	protein_coding	-0.683537	0.622637	1	1	1.91156	2.5951	5.04229	2.76215
327	ENSG00000151726.13_3	ACSL1	chr4:185676749-185747972	-	protein_coding	-0.682997	0.62287	1	1	0.403326	1.08632	1.12332	0.322554
328	ENSG00000111358.13_3	GTF2H3	chr12:124118286-124147153	+	protein_coding	-0.682788	0.62296	1	1	2.12612	2.8089	6.00752	3.36541
329	ENSG00000163814.7_3	CDCP1	chr3:45123770-45187914	-	protein_coding	-0.682598	0.623042	1	1	0.725283	1.40788	1.65347	0.653225
330	ENSG00000188505.4_2	NCCRP1	chr19:39687601-39692524	+	protein_coding	-0.678737	0.624712	1	1	0.612188	1.29093	1.44685	0.528576
331	ENSG00000147642.16_4	SYBU	chr8:110586207-110704020	-	protein_coding	-0.678472	0.624827	1	1	2.64415	3.32263	9.00484	5.25129
332	ENSG00000272741.1_4	AC069257.3	chr3:195975101-196045093	-	protein_coding	-0.67784	0.625101	1	1	0.667304	1.34514	1.54056	0.588103
333	ENSG00000112357.12_2	PEX7	chr6:137143702-137235075	+	protein_coding	-0.674506	0.626547	1	1	0.544587	1.21909	1.328	0.458603
334	ENSG00000146587.17_3	RBAK	chr7:5085452-5109119	+	protein_coding	-0.672787	0.627294	1	1	1.82413	2.49692	4.6448	2.54095
335	ENSG00000142188.16_3	TMEM50B	chr21:34804792-34852318	-	protein_coding	-0.663756	0.631233	1	1	1.1569	1.82065	2.53241	1.22977
336	ENSG00000115738.9_2	ID2	chr2:8818975-8824583	+	protein_coding	-0.663483	0.631352	1	1	0.490793	1.15428	1.22573	0.405217
337	ENSG00000181704.11_2	YIPF6	chrX:67718165-67757127	+	protein_coding	-0.662735	0.63168	1	1	1.44151	2.10424	3.29973	1.71605
338	ENSG00000260342.2_4	AC138811.2	chr16:18799385-18812841	-	protein_coding	-0.662664	0.631711	1	1	1.78098	2.44365	4.44015	2.4366
339	ENSG00000139990.17_2	DCAF5	chr14:69517598-69619867	-	protein_coding	-0.658256	0.633644	1	1	2.09064	2.74889	5.722	3.25936
340	ENSG00000123297.17_3	TSFM	chr12:58176372-58201854	+	protein_coding	-0.654656	0.635227	1	1	3.60318	4.25784	18.131	11.1525
341	ENSG00000153944.10_4	MSI2	chr17:55333212-55762046	+	protein_coding	-0.652894	0.636003	1	1	1.61176	2.26466	3.8054	2.05625
342	ENSG00000135052.16_3	GOLM1	chr9:88641061-88715088	-	protein_coding	-0.65214	0.636336	1	1	4.78662	5.43876	42.3739	26.6004
343	ENSG00000164040.16_2	PGRMC2	chr4:129190392-129209984	-	protein_coding	-0.650642	0.636997	1	1	4.31455	4.96519	30.2371	18.8979
344	ENSG00000186260.16_3	MKL2	chr16:14165178-14360630	+	protein_coding	-0.650463	0.637076	1	1	1.68845	2.33891	4.05922	2.2231
345	ENSG00000112893.9_2	MAN2A1	chr5:109025067-109205326	+	protein_coding	-0.649893	0.637328	1	1	0.985738	1.63563	2.10723	0.980327
346	ENSG00000172766.18_2	NAA16	chr13:41885341-41951166	+	protein_coding	-0.64788	0.638217	1	1	1.34414	1.99202	2.97795	1.5388
347	ENSG00000154217.14_3	PITPNC1	chr17:65373397-65693377	+	protein_coding	-0.64666	0.638757	1	1	1.42862	2.07528	3.21427	1.69189
348	ENSG00000175274.18_4	TP53I11	chr11:44907454-44972857	-	protein_coding	-0.644616	0.639663	1	1	3.11687	3.76149	12.5619	7.67506
349	ENSG00000113282.13_2	CLINT1	chr5:157212751-157286183	-	protein_coding	-0.643836	0.640009	1	1	3.83491	4.47875	21.2965	13.27
350	ENSG00000256950.2_4	AC069503.2	chr12:122326715-122359376	+	protein_coding	-0.640845	0.641337	1	1	0.0650777	0.705923	0.631188	0.0461413
351	ENSG00000050327.14_3	ARHGEF5	chr7:144052381-144077725	+	protein_coding	-0.640353	0.641556	1	1	2.10444	2.74479	5.70293	3.3003
352	ENSG00000170412.16_3	GPRC5C	chr17:72420990-72447792	+	protein_coding	-0.640143	0.641649	1	1	0.884859	1.525	1.87787	0.846584
353	ENSG00000153395.9_2	LPCAT1	chr5:1456595-1524092	-	protein_coding	-0.639364	0.641996	1	1	3.94303	4.58239	22.9573	14.3805
354	ENSG00000138780.14_3	GSTCD	chr4:106629935-106768885	+	protein_coding	-0.638807	0.642244	1	1	1.84957	2.48838	4.61147	2.60393
355	ENSG00000177565.16_3	TBL1XR1	chr3:176737128-176945788	-	protein_coding	-0.637211	0.642955	1	1	2.20567	2.84289	6.17454	3.6129
356	ENSG00000197461.13_3	PDGFA	chr7:536895-559933	-	protein_coding	-0.634616	0.644112	1	1	1.10446	1.73908	2.33821	1.15018
357	ENSG00000183826.16_3	BTBD9	chr6:38136227-38607924	-	protein_coding	-0.634052	0.644364	1	1	0.379701	1.01375	1.01916	0.301072
358	ENSG00000183723.12_3	CMTM4	chr16:66648653-66730610	-	protein_coding	-0.631912	0.64532	1	1	2.01632	2.64823	5.26899	3.04551
359	ENSG00000047644.18_3	WWC3	chrX:9983602-10112518	+	protein_coding	-0.631169	0.645653	1	1	2.10465	2.73582	5.66139	3.30095
360	ENSG00000145012.13_3	LPP	chr3:187871072-188608460	+	protein_coding	-0.629769	0.64628	1	1	1.24945	1.87922	2.67876	1.37751
361	ENSG00000132305.20_2	IMMT	chr2:86371055-86422893	-	protein_coding	-0.627014	0.647515	1	1	4.61459	5.2416	36.8337	23.4979
362	ENSG00000188818.12_3	ZDHHC11	chr5:795721-851101	-	protein_coding	-0.623473	0.649106	1	1	1.47123	2.0947	3.27137	1.77257
363	ENSG00000088256.8_2	GNA11	chr19:3094408-3124002	+	protein_coding	-0.623436	0.649123	1	1	3.18084	3.80427	12.9701	8.06833
364	ENSG00000119917.13_2	IFIT3	chr10:91087651-91100728	+	protein_coding	-0.620757	0.650329	1	1	1.45274	2.0735	3.20907	1.73728
365	ENSG00000154328.15_2	NEIL2	chr8:11627148-11644855	+	protein_coding	-0.617465	0.651815	1	1	1.43042	2.04788	3.13498	1.69524
366	ENSG00000086289.11_3	EPDR1	chr7:37723446-37991543	+	protein_coding	-0.615993	0.652481	1	1	2.98042	3.59641	11.0956	6.89214
367	ENSG00000168297.15_2	PXK	chr3:58318607-58411853	+	protein_coding	-0.615442	0.65273	1	1	0.926604	1.54205	1.91207	0.900796
368	ENSG00000204580.13_3	DDR1	chr6:30844198-30867933	+	protein_coding	-0.615039	0.652912	1	1	1.53276	2.1478	3.43151	1.89339
369	ENSG00000267740.5_4	AC024592.3	chr19:5866182-5903798	-	protein_coding	-0.612452	0.654084	1	1	2.11367	2.72612	5.61675	3.32791
370	ENSG00000101945.16_2	SUV39H1	chrX:48553945-48567403	+	protein_coding	-0.608619	0.655824	1	1	3.16058	3.7692	12.6346	7.94192
371	ENSG00000170017.12_3	ALCAM	chr3:105085753-105295744	+	protein_coding	-0.607196	0.656471	1	1	2.3124	2.9196	6.56636	3.9671
372	ENSG00000137504.13_2	CREBZF	chr11:85370752-85393951	-	protein_coding	-0.607145	0.656495	1	1	2.5592	3.16634	7.97768	4.8938
373	ENSG00000166734.18_3	CASC4	chr15:44580927-44707956	+	protein_coding	-0.60667	0.656711	1	1	2.74044	3.34711	9.17607	5.68274
374	ENSG00000284041.1_2	AC073111.3	chr7:150065879-150094003	+	protein_coding	-0.604315	0.657784	1	1	0	0.604315	0.520257	0
375	ENSG00000204438.10_3	GPANK1	chr6:31629006-31634060	-	protein_coding	-0.604056	0.657902	1	1	3.38815	3.9922	14.9138	9.4697
376	ENSG00000184254.16_3	ALDH1A3	chr15:101417919-101456831	+	protein_coding	-0.599812	0.65984	1	1	2.22421	2.82402	6.08133	3.67254
377	ENSG00000161960.14_3	EIF4A1	chr17:7476024-7482323	+	protein_coding	-0.598862	0.660274	1	1	4.38499	4.98385	30.6439	19.8936
378	ENSG00000024422.11_3	EHD2	chr19:48216600-48246391	+	protein_coding	-0.596783	0.661227	1	1	5.85484	6.45162	86.5248	56.8738
379	ENSG00000088826.17_2	SMOX	chr20:4101627-4168394	+	protein_coding	-0.596301	0.661448	1	1	2.9067	3.503	10.3372	6.49899
380	ENSG00000007255.10_2	TRAPPC6A	chr19:45666186-45681495	-	protein_coding	-0.596017	0.661578	1	1	1.69869	2.29471	3.90655	2.24606
381	ENSG00000158985.13_2	CDC42SE2	chr5:130581186-130734140	+	protein_coding	-0.59563	0.661755	1	1	2.7138	3.30943	8.91374	5.56047
382	ENSG00000134265.12_2	NAPG	chr18:10525902-10552758	+	protein_coding	-0.594092	0.662461	1	1	1.7519	2.34599	4.08408	2.36801
383	ENSG00000122862.4_2	SRGN	chr10:70847862-70864567	+	protein_coding	-0.592964	0.662979	1	1	2.15135	2.74432	5.70073	3.44244
384	ENSG00000254673.1_4	AC110275.1	chr8:42873567-42932477	+	protein_coding	-0.590569	0.664081	1	1	0	0.590569	0.505841	0
385	ENSG00000124074.11_2	ENKD1	chr16:67696848-67701168	-	protein_coding	-0.589461	0.664591	1	1	1.20287	1.79233	2.46375	1.30198
386	ENSG00000158717.10_2	RNF166	chr16:88762903-88772829	-	protein_coding	-0.588175	0.665184	1	1	1.36042	1.94859	2.85997	1.56759
387	ENSG00000114395.10_3	CYB561D2	chr3:50388126-50395891	+	protein_coding	-0.586462	0.665974	1	1	1.13168	1.71814	2.29013	1.19114
388	ENSG00000249471.7_2	ZNF324B	chr19:58962971-58969200	+	protein_coding	-0.586331	0.666034	1	1	0.153732	0.740063	0.670249	0.112443
389	ENSG00000108946.14_3	PRKAR1A	chr17:66507921-66547460	+	protein_coding	-0.586195	0.666097	1	1	3.70267	4.28886	18.5469	12.0201
#log2FC >= 0.585 #p-value cut-off <= 1.00 #q-value cut-off <= 1.00 #Gene biotype: protein_coding #Condition pair: _0.01μM NNK_vs_0.1%DMSO Track_id, The database name in gene level. Gene_Name, The name of gene. Locus, The genomic coordinates of gene. Strand, Strand of the gene. Gene_Type, The biological type of gene. log2FC, if the comparison is test vs control, log2 of the fold change will be cal…
