# Supplementary material for: Identification and validation of a cigarette smoke-related five-gene signature as a prognostic biomarker in kidney renal clear cell carcinoma
Source: Sci Rep. 2022 Feb 9;12:2189. doi: 10.1038/s41598-022-06352-y (PMC8828851; doi:10.1038/s41598-022-06352-y)
Supplement: Supplementary file 3 — Supplementary Information 3. [file 41598_2022_6352_MOESM3_ESM.xlsx]

## Sheet: 0.1μM NNK vs 0.1%DMSO
Supplementary Table S2
List of differentially expressed genes in 786-O cells exposed to 0.1μM NNK group as compared to 0.1%DMSO group
SN	Track_id	Gene_Name	Locus	Strand	Gene_Type	log2FC	Fold_Change	p_value	q_value	0.1μM NNK_FPKM	0.1%DMSO_FPKM	0.1%DMSO	0.1μM NNK
1	ENSG00000243207.6_3	PPAN-P2RY11	chr19:10216899-10225456	+	protein_coding	4.00861	16.0958	1	1	4.00861	0	0	15.0958
2	ENSG00000267303.1_4	AC011511.4	chr19:10426147-10431354	-	protein_coding	3.98117	15.7925	1	1	3.98317	0.00200395	0.00139	14.8144
3	ENSG00000257529.5_3	RPL36A-HNRNPH2	chrX:100645999-100667285	+	protein_coding	3.92205	15.1584	1	1	7.73712	3.81508	13.0751	212.357
4	ENSG00000255508.7_4	AP002990.1	chr11:62327075-62359003	-	protein_coding	3.29917	9.84348	1	1	4.78662	1.48745	1.80392	26.6004
5	ENSG00000124208.16_3	TMEM189-UBE2V1	chr20:48697661-48770174	-	protein_coding	2.96043	7.78356	1	1	5.74565	2.78522	5.89342	52.6554
6	ENSG00000124942.13_4	AHNAK	chr11:62201014-62323707	-	protein_coding	2.73572	6.66089	1	1	4.20721	1.4715	1.7731	17.4713
7	ENSG00000127666.9_2	TICAM1	chr19:4815944-4831716	-	protein_coding	2.54694	5.84395	1	1	4.33222	1.78528	2.44684	19.1432
8	ENSG00000100101.15_4	Z83844.1	chr22:38082421-38122510	+	protein_coding	2.47879	5.5743	1	1	2.47879	0	0	4.5743
9	ENSG00000251201.8_3	TMED7-TICAM2	chr5:114914339-114961858	-	protein_coding	2.39734	5.2683	1	1	2.42708	0.02974	0.0208281	4.37803
10	ENSG00000160888.6_2	IER2	chr19:13261229-13265722	+	protein_coding	2.25384	4.7695	1	1	4.82094	2.5671	4.92618	27.2649
11	ENSG00000270136.5_3	MINOS1-NBL1	chr1:19923473-19984549	+	protein_coding	1.99784	3.99401	1	1	2.24446	0.24662	0.186424	3.73858
12	ENSG00000268427.1	AL022328.1	chr22:50714103-50714350	+	protein_coding	1.78038	3.43517	1	1	1.78038	0	0	2.43517
13	ENSG00000257390.5_4	AC023055.1	chr12:56151059-56221330	-	protein_coding	1.75987	3.38667	1	1	2.00064	0.240772	0.181625	3.00178
14	ENSG00000282034.1_4	AC106886.5	chr16:30715388-30756490	+	protein_coding	1.73094	3.31944	1	1	2.59667	0.865733	0.822265	5.04891
15	ENSG00000204673.10_3	AKT1S1	chr19:50372290-50381716	-	protein_coding	1.61952	3.07272	1	1	4.41956	2.80005	5.96463	20.4004
16	ENSG00000035862.12_3	TIMP2	chr17:76849059-76921469	-	protein_coding	1.59996	3.03135	1	1	5.06195	3.46199	10.0195	32.4039
17	ENSG00000257949.6_3	TEN1	chr17:73975301-73996667	+	protein_coding	1.53742	2.90276	1	1	2.2422	0.704777	0.629893	3.73119
18	ENSG00000262660.1_4	AC139530.2	chr17:79670401-79687569	+	protein_coding	1.45566	2.74282	1	1	1.45566	0	0	1.74282
19	ENSG00000239264.8_3	TXNDC5	chr6:7881750-7911047	-	protein_coding	1.44335	2.71952	1	1	5.23244	3.78909	12.8239	36.5943
20	ENSG00000269028.3_2	MTRNR2L12	chr3:96336032-96337080	-	protein_coding	1.4303	2.69502	1	1	3.51812	2.08783	3.25107	10.4567
21	ENSG00000130312.6_3	MRPL34	chr19:17403418-17417652	+	protein_coding	1.39557	2.63092	1	1	5.41461	4.01904	15.2125	41.6539
22	ENSG00000270181.2_3	BIVM-ERCC5	chr13:103451460-103528351	+	protein_coding	1.34843	2.54635	1	1	1.44199	0.0935593	0.0669994	1.71695
23	ENSG00000283149.1_3	AC068631.2	chr3:186299784-186314892	+	protein_coding	1.34389	2.53834	1	1	1.34389	0	0	1.53834
24	ENSG00000167447.12_3	SMG8	chr17:57286761-57292608	+	protein_coding	1.3134	2.48527	1	1	2.75383	1.44043	1.71402	5.74507
25	ENSG00000257065.1_4	AL049844.1	chr6:144128229-144165754	+	protein_coding	1.30376	2.46871	1	1	1.33936	0.0356028	0.024985	1.53039
26	ENSG00000117305.14_3	HMGCL	chr1:24128375-24165110	-	protein_coding	1.27309	2.41678	1	1	3.22488	1.95179	2.86854	8.34942
27	ENSG00000172840.6_3	PDP2	chr16:66912492-66929657	+	protein_coding	1.24838	2.37575	1	1	2.08052	0.832138	0.780322	3.2296
28	ENSG00000274322.1_4	AL136531.2	chr20:1298215-1373740	-	protein_coding	1.20771	2.30971	1	1	1.55496	0.347246	0.27213	1.93825
29	ENSG00000181027.10_3	FKRP	chr19:47249303-47280245	+	protein_coding	1.17417	2.25664	1	1	1.46981	0.295637	0.227427	1.76986
30	ENSG00000167635.11_2	ZNF146	chr19:36705504-36729676	+	protein_coding	1.16736	2.24601	1	1	4.32101	3.15365	7.89902	18.9872
31	ENSG00000112062.10_3	MAPK14	chr6:35995454-36079013	+	protein_coding	1.15358	2.22465	1	1	2.77539	1.62181	2.07762	5.84661
32	ENSG00000186470.13_4	BTN3A2	chr6:26365387-26378548	+	protein_coding	1.14097	2.20529	1	1	2.28568	1.14471	1.21101	3.87593
33	ENSG00000063322.13_2	MED29	chr19:39881943-39891277	+	protein_coding	1.11466	2.16544	1	1	3.02375	1.90909	2.75571	7.13276
34	ENSG00000011028.13_2	MRC2	chr17:60704762-60770958	+	protein_coding	1.10724	2.15433	1	1	3.89641	2.78917	5.9123	13.8914
35	ENSG00000136197.12_3	C7orf25	chr7:42948325-42951904	-	protein_coding	1.10594	2.15239	1	1	2.52354	1.4176	1.67141	4.74991
36	ENSG00000258643.5_3	BCL2L2-PABPN1	chr14:23776044-23794578	+	protein_coding	1.10533	2.15148	1	1	4.80725	3.70192	12.0134	26.998
37	ENSG00000248167.7_3	TRIM39-RPP21	chr6:30296684-30314631	+	protein_coding	1.0998	2.14325	1	1	1.0998	0	0	1.14325
38	ENSG00000070718.11_3	AP3M2	chr8:42010464-42029191	+	protein_coding	1.0684	2.0971	1	1	2.15864	1.09025	1.12911	3.46495
39	ENSG00000197417.7_3	SHPK	chr17:3511556-3539616	-	protein_coding	1.06519	2.09245	1	1	2.89902	1.83382	2.56481	6.45918
40	ENSG00000182158.14_2	CREB3L2	chr7:137559725-137686813	-	protein_coding	1.06406	2.0908	1	1	3.79828	2.73422	5.654	12.9122
41	ENSG00000131152.4_4	AC010531.1	chr16:87336482-87367879	-	protein_coding	1.04782	2.06741	1	1	1.04782	0	0	1.06741
42	ENSG00000131446.16_4	MGAT1	chr5:180211782-180242652	-	protein_coding	1.04746	2.06689	1	1	2.78354	1.73607	2.33127	5.88539
43	ENSG00000169756.16_2	LIMS1	chr2:109150811-109303702	+	protein_coding	1.03944	2.05543	1	1	2.89188	1.85244	2.61111	6.42238
44	ENSG00000160712.12_2	IL6R	chr1:154377669-154441926	+	protein_coding	1.02205	2.03081	1	1	2.09268	1.07062	1.10034	3.26538
45	ENSG00000153485.5_3	TMEM251	chr14:93651296-93653434	+	protein_coding	1.00468	2.0065	1	1	3.0057	2.00102	3.00283	7.03165
46	ENSG00000178700.7_3	DHFR2	chr3:93766680-93782233	-	protein_coding	0.992413	1.98951	1	1	2.62912	1.63671	2.10955	5.18648
47	ENSG00000169714.16_3	CNBP	chr3:128888327-128902765	-	protein_coding	0.991269	1.98793	1	1	6.94746	5.95619	61.0857	122.422
48	ENSG00000165490.12_3	DDIAS	chr11:82611017-82669319	+	protein_coding	0.965551	1.95281	1	1	1.93158	0.966029	0.953456	2.81473
49	ENSG00000072062.13_2	PRKACA	chr19:14202500-14228896	-	protein_coding	0.927303	1.90172	1	1	4.04974	3.12244	7.70859	15.5613
50	ENSG00000011638.10_3	TMEM159	chr16:21169698-21191937	+	protein_coding	0.926142	1.90019	1	1	2.2084	1.28226	1.4322	3.62164
51	ENSG00000132603.13_3	NIP7	chr16:69373333-69377014	+	protein_coding	0.922524	1.89543	1	1	3.86245	2.93992	6.6737	13.5449
52	ENSG00000259522.3_4	AL136295.4	chr14:24649601-24659622	-	protein_coding	0.910362	1.87952	1	1	2.77997	1.86961	2.65433	5.86838
53	ENSG00000142182.8_3	DNMT3L	chr21:45666222-45682099	-	protein_coding	0.904815	1.8723	1	1	1.00777	0.10296	0.0739744	1.01081
54	ENSG00000185130.5_2	HIST1H2BL	chr6:27775222-27775709	-	protein_coding	0.903142	1.87013	1	1	1.51282	0.609681	0.525922	1.85368
55	ENSG00000164442.9_2	CITED2	chr6:139692944-139695757	-	protein_coding	0.897137	1.86237	1	1	3.88214	2.985	6.91728	13.7449
56	ENSG00000213015.8_3	ZNF580	chr19:56146382-56154835	+	protein_coding	0.888287	1.85098	1	1	3.89264	3.00435	7.02415	13.8525
57	ENSG00000273513.1_2	TBC1D3K	chr17:36283960-36294909	+	protein_coding	0.886248	1.84836	1	1	0.886248	0	0	0.848363
58	ENSG00000162972.10_3	MAIP1	chr2:200820040-200873263	+	protein_coding	0.869333	1.82682	1	1	4.09026	3.22093	8.32389	16.033
59	ENSG00000130045.15_2	NXNL2	chr9:91150016-91199189	+	protein_coding	0.867276	1.82422	1	1	2.64249	1.77521	2.42289	5.24409
60	ENSG00000204370.9_3	SDHD	chr11:111957497-111990736	+	protein_coding	0.866395	1.8231	1	1	4.23931	3.37291	9.35971	17.8868
61	ENSG00000258989.1_4	AL355916.3	chr14:61995846-62124682	+	protein_coding	0.850466	1.80308	1	1	0.850466	0	0	0.803083
62	ENSG00000127824.13_3	TUBA4A	chr2:220114433-220142892	-	protein_coding	0.831654	1.77972	1	1	4.78967	3.95802	14.5411	26.659
63	ENSG00000171453.17_2	POLR1C	chr6:43477440-43497323	+	protein_coding	0.831067	1.779	1	1	3.66357	2.8325	6.12309	11.672
64	ENSG00000076067.12_2	RBMS2	chr12:56915713-56989980	+	protein_coding	0.830884	1.77877	1	1	2.09439	1.2635	1.40078	3.27044
65	ENSG00000081692.12_2	JMJD4	chr1:227918126-227923112	-	protein_coding	0.830287	1.77804	1	1	2.87564	2.04535	3.12774	6.33929
66	ENSG00000158882.14_3	TOMM40L	chr1:161195729-161200534	+	protein_coding	0.82327	1.76941	1	1	1.91227	1.089	1.12726	2.764
67	ENSG00000164825.3_2	DEFB1	chr8:6728097-6735544	-	protein_coding	0.822605	1.7686	1	1	4.12743	3.30483	8.88216	16.4776
68	ENSG00000155287.10_2	SLC25A28	chr10:101370279-101380366	-	protein_coding	0.820636	1.76618	1	1	3.61549	2.79485	5.9396	11.2566
69	ENSG00000126890.13_2	CTAG2	chrX:153880246-153881853	-	protein_coding	0.818108	1.76309	1	1	1.25304	0.434931	0.351846	1.38343
70	ENSG00000167165.18_3	UGT1A6	chr2:234600253-234681946	+	protein_coding	0.81648	1.7611	1	1	0.831691	0.0152115	0.0105996	0.77977
71	ENSG00000198860.11_2	TSEN15	chr1:184020811-184043346	+	protein_coding	0.813134	1.75702	1	1	3.51239	2.69926	5.49467	10.4113
72	ENSG00000007376.7_2	RPUSD1	chr16:834974-838397	-	protein_coding	0.81307	1.75695	1	1	3.58666	2.77359	5.83806	11.0141
73	ENSG00000196177.12_2	ACADSB	chr10:124768495-124817827	+	protein_coding	0.802016	1.74354	1	1	2.57163	1.76962	2.40963	4.94481
74	ENSG00000144233.9_2	AMMECR1L	chr2:128619204-128643496	-	protein_coding	0.781154	1.71851	1	1	2.85638	2.07522	3.21409	6.24194
75	ENSG00000235106.9_3	LINC00094	chr9:136890561-136899788	+	protein_coding	0.778605	1.71547	1	1	2.50342	1.72482	2.30538	4.67029
76	ENSG00000141574.7_4	SECTM1	chr17:80278900-80291950	-	protein_coding	0.778047	1.71481	1	1	3.73472	2.95667	6.76331	12.3126
77	ENSG00000272822.1_4	AC073610.3	chr12:49297286-49351148	-	protein_coding	0.775798	1.71214	1	1	1.51727	0.741476	0.671886	1.8625
78	ENSG00000171729.13_2	TMEM51	chr1:15479028-15546976	+	protein_coding	0.773763	1.70972	1	1	2.20487	1.43111	1.69653	3.61033
79	ENSG00000204839.8_4	MROH6	chr8:144648357-144655141	-	protein_coding	0.76197	1.6958	1	1	1.6288	0.86683	0.823651	2.09256
80	ENSG00000283900.1_2	Z98749.3	chr22:38687924-38794527	-	protein_coding	0.760942	1.6946	1	1	1.17944	0.418503	0.33654	1.2649
81	ENSG00000269205.1	AC005606.1	chr16:2031633-2032918	+	protein_coding	0.752444	1.68464	1	1	0.768149	0.0157045	0.010945	0.703083
82	ENSG00000026036.21_3	RTEL1-TNFRSF6B	chr20:62290653-62330037	+	protein_coding	0.746282	1.67746	1	1	1.14296	0.396681	0.316476	1.20834
83	ENSG00000161904.11_3	LEMD2	chr6:33738979-33756913	-	protein_coding	0.746109	1.67726	1	1	2.04161	1.29551	1.45463	3.11706
84	ENSG00000183018.8_3	SPNS2	chr17:4402133-4442330	+	protein_coding	0.7453	1.67632	1	1	1.29098	0.545678	0.459706	1.44694
85	ENSG00000266953.6_4	AC092073.1	chr19:34887220-34900269	+	protein_coding	0.743603	1.67435	1	1	0.743603	0	0	0.674352
86	ENSG00000169660.15_3	HEXDC	chr17:80376194-80400521	+	protein_coding	0.742785	1.6734	1	1	2.51545	1.77267	2.41685	4.71777
87	ENSG00000197256.10_3	KANK2	chr19:11274943-11308467	-	protein_coding	0.739425	1.66951	1	1	3.78826	3.04884	7.27545	12.816
88	ENSG00000266094.7_3	RASSF5	chr1:206680863-206762780	+	protein_coding	0.735364	1.66482	1	1	2.13899	1.40362	1.64565	3.40453
89	ENSG00000250506.7_3	CDK3	chr17:73996987-74002080	+	protein_coding	0.734569	1.6639	1	1	0.969554	0.234986	0.176895	0.958236
90	ENSG00000159176.13_2	CSRP1	chr1:201452658-201478584	-	protein_coding	0.725898	1.65393	1	1	3.38978	2.66388	5.33736	9.48155
91	ENSG00000116661.10_3	FBXO2	chr1:11697075-11715842	-	protein_coding	0.719294	1.64638	1	1	3.32421	2.60491	5.08354	9.0158
92	ENSG00000089335.20_3	ZNF302	chr19:35168544-35177302	+	protein_coding	0.719047	1.64609	1	1	2.61173	1.89269	2.71326	5.11237
93	ENSG00000198625.12_2	MDM4	chr1:204485507-204527248	+	protein_coding	0.718041	1.64495	1	1	1.95268	1.23464	1.35323	2.87094
94	ENSG00000100227.17_2	POLDIP3	chr22:42979727-43010968	-	protein_coding	0.71744	1.64426	1	1	3.8419	3.12447	7.72083	13.3393
95	ENSG00000134802.17_3	SLC43A3	chr11:57174427-57195053	-	protein_coding	0.714299	1.64069	1	1	5.96824	5.25394	37.1588	61.6065
96	ENSG00000263020.6_4	AL662899.3	chr6:31633879-31641323	+	protein_coding	0.712278	1.63839	1	1	1.6485	0.936222	0.913511	2.13508
97	ENSG00000162769.12_2	FLVCR1	chr1:213031597-213072705	+	protein_coding	0.711827	1.63788	1	1	2.79059	2.07876	3.22445	5.91912
98	ENSG00000111206.12_3	FOXM1	chr12:2966847-2986321	-	protein_coding	0.71058	1.63646	1	1	5.08047	4.36989	19.6761	32.8356
99	ENSG00000267748.4_4	AC011479.1	chr19:38779791-38795550	+	protein_coding	0.708264	1.63384	1	1	1.02964	0.321376	0.249521	1.04151
100	ENSG00000129226.13_3	CD68	chr17:7482785-7485431	+	protein_coding	0.707119	1.63254	1	1	6.19143	5.48431	43.7654	72.0814
101	ENSG00000146476.10_2	ARMT1	chr6:151773393-151791236	+	protein_coding	0.704985	1.63013	1	1	3.89585	3.19087	8.1316	13.8857
102	ENSG00000168710.17_2	AHCYL1	chr1:110527308-110566363	+	protein_coding	0.702417	1.62723	1	1	4.99256	4.29014	18.5642	30.8354
103	ENSG00000273734.1_4	AC005258.1	chr19:2269524-2341170	+	protein_coding	0.699232	1.62364	1	1	0.699232	0	0	0.62364
104	ENSG00000274226.5_2	TBC1D3H	chr17:34746119-34756993	-	protein_coding	0.695282	1.6192	1	1	1.27876	0.583479	0.498458	1.4263
105	ENSG00000157350.12_2	ST3GAL2	chr16:70409881-70473140	-	protein_coding	0.694473	1.61829	1	1	1.85432	1.15985	1.23434	2.61582
106	ENSG00000168517.10_3	HEXIM2	chr17:43238067-43247407	+	protein_coding	0.693857	1.6176	1	1	2.65957	1.96571	2.90606	5.31845
107	ENSG00000167807.15_4	AC011511.1	chr19:10416103-10426685	-	protein_coding	0.690976	1.61437	1	1	1.09051	0.399534	0.319082	1.12949
108	ENSG00000196123.12_2	KIAA0895L	chr16:67209505-67217943	-	protein_coding	0.690384	1.61371	1	1	3.22766	2.53728	4.80493	8.36749
109	ENSG00000198746.12_3	GPATCH3	chr1:27216979-27226957	-	protein_coding	0.68782	1.61085	1	1	3.45309	2.76527	5.79876	9.95177
110	ENSG00000109536.11_2	FRG1	chr4:190861943-190884359	+	protein_coding	0.68731	1.61028	1	1	4.05969	3.37238	9.35591	15.6759
111	ENSG00000250151.9_3	ARPC4-TTLL3	chr3:9834766-9877085	+	protein_coding	0.685875	1.60868	1	1	1.0089	0.323021	0.250947	1.01237
112	ENSG00000110025.12_3	SNX15	chr11:64794880-64808044	+	protein_coding	0.685235	1.60796	1	1	1.27292	0.587687	0.502835	1.4165
113	ENSG00000179010.14_2	MRFAP1	chr4:6641818-6644472	+	protein_coding	0.684024	1.60661	1	1	6.55458	5.87055	57.5077	92.9993
114	ENSG00000167476.10_2	JSRP1	chr19:2252251-2269758	-	protein_coding	0.678044	1.59997	1	1	0.791033	0.112989	0.0814668	0.730313
115	ENSG00000185947.14_3	ZNF267	chr16:31885079-31928678	+	protein_coding	0.673427	1.59486	1	1	1.46626	0.792837	0.732479	1.76306
116	ENSG00000250644.3_4	AC068580.4	chr11:1756051-1785184	-	protein_coding	0.673112	1.59451	1	1	1.2834	0.610289	0.526565	1.43412
117	ENSG00000248871.1_3	TNFSF12-TNFSF13	chr17:7452416-7464918	+	protein_coding	0.671811	1.59307	1	1	0.671811	0	0	0.593071
118	ENSG00000266967.6_3	AARSD1	chr17:41102543-41116515	-	protein_coding	0.669879	1.59094	1	1	2.84434	2.17446	3.51416	6.18176
119	ENSG00000075975.15_2	MKRN2	chr3:12598513-12625212	+	protein_coding	0.669017	1.58999	1	1	3.97375	3.30473	8.88149	14.7115
120	ENSG00000267140.1_4	AC007998.2	chr18:33023835-33077904	-	protein_coding	0.668338	1.58924	1	1	1.00381	0.33547	0.261788	1.00528
121	ENSG00000153234.13_3	NR4A2	chr2:157180944-157198860	-	protein_coding	0.666317	1.58702	1	1	2.3955	1.72919	2.31541	4.26161
122	ENSG00000187266.13_3	EPOR	chr19:11487881-11495018	-	protein_coding	0.661084	1.58127	1	1	1.71189	1.0508	1.07168	2.27589
123	ENSG00000167969.12_2	ECI1	chr16:2289396-2302301	-	protein_coding	0.656834	1.57662	1	1	3.9823	3.32547	9.02455	14.8049
124	ENSG00000115159.15_2	GPD2	chr2:157291802-157470247	+	protein_coding	0.651802	1.57113	1	1	3.31077	2.65897	5.31582	8.92297
125	ENSG00000237330.2_2	RNF223	chr1:1006346-1009687	-	protein_coding	0.651334	1.57062	1	1	3.43928	2.78794	5.90645	9.84741
126	ENSG00000151006.7_3	PRSS53	chr16:31094746-31100949	-	protein_coding	0.646797	1.56569	1	1	1.3991	0.752299	0.684475	1.63736
127	ENSG00000135587.8_3	SMPD2	chr6:109761966-109765122	+	protein_coding	0.645069	1.56381	1	1	2.19998	1.55491	1.93815	3.59472
128	ENSG00000085365.17_2	SCAMP1	chr5:77656407-77774894	+	protein_coding	0.644371	1.56306	1	1	2.57491	1.93054	2.81199	4.95836
129	ENSG00000186566.12_3	GPATCH8	chr17:42472652-42580798	-	protein_coding	0.643698	1.56233	1	1	3.70464	3.06094	7.34515	12.0379
130	ENSG00000185650.9_3	ZFP36L1	chr14:69254377-69262970	-	protein_coding	0.642958	1.56153	1	1	5.07982	4.43686	20.6585	32.8204
131	ENSG00000138271.5_2	GPR87	chr3:151011874-151034740	-	protein_coding	0.642321	1.56084	1	1	2.43779	1.79547	2.47129	4.41813
132	ENSG00000186480.12_3	INSIG1	chr7:155089486-155101945	+	protein_coding	0.636617	1.55468	1	1	6.40738	5.77076	53.5974	83.8814
133	ENSG00000269556.7_4	TMEM185A	chrX:148678216-148713568	-	protein_coding	0.636163	1.55419	1	1	2.10194	1.46578	1.76213	3.29287
134	ENSG00000187239.16_2	FNBP1	chr9:132649466-132805473	-	protein_coding	0.633709	1.55155	1	1	3.50531	2.8716	6.31876	10.3554
135	ENSG00000179399.14_3	GPC5	chr13:92050861-93525935	+	protein_coding	0.630074	1.54764	1	1	2.57633	1.94625	2.85373	4.9642
136	ENSG00000184517.11_2	ZFP1	chr16:75182390-75206134	+	protein_coding	0.626967	1.54432	1	1	2.11676	1.48979	1.80848	3.33718
137	ENSG00000180596.7_2	HIST1H2BC	chr6:26115101-26124154	-	protein_coding	0.624734	1.54193	1	1	2.18742	1.56268	1.95402	3.55489
138	ENSG00000182379.9_2	NXPH4	chr12:57610578-57620232	+	protein_coding	0.622205	1.53923	1	1	5.42828	4.80607	26.9751	42.06
139	ENSG00000131238.17_3	PPT1	chr1:40537133-40563399	-	protein_coding	0.621207	1.53816	1	1	4.27096	3.64975	11.5512	18.3058
140	ENSG00000241404.6_3	EGFL8	chr6:32132360-32136058	+	protein_coding	0.620578	1.53749	1	1	1.46452	0.843943	0.79495	1.75972
141	ENSG00000213780.10_3	GTF2H4	chr6:30875961-30881883	+	protein_coding	0.620372	1.53727	1	1	2.76576	2.14539	3.42411	5.80106
142	ENSG00000105373.18_3	NOP53	chr19:48248779-48260315	+	protein_coding	0.618537	1.53532	1	1	4.59626	3.97772	14.7548	23.1886
143	ENSG00000213397.10_4	HAUS7	chrX:152713124-152760974	-	protein_coding	0.618175	1.53493	1	1	2.67364	2.05546	3.15677	5.38036
144	ENSG00000105829.11_2	BET1	chr7:93592074-93633694	-	protein_coding	0.61249	1.5289	1	1	2.39181	1.77932	2.43265	4.24816
145	ENSG00000183597.15_2	TANGO2	chr22:20004537-20053449	+	protein_coding	0.611744	1.52811	1	1	2.54022	1.92848	2.80653	4.81678
146	ENSG00000179750.15_3	APOBEC3B	chr22:39378352-39388809	+	protein_coding	0.611467	1.52781	1	1	3.82823	3.21676	8.29699	13.2041
147	ENSG00000188100.8_3	FAM25A	chr10:88780063-88784487	+	protein_coding	0.608918	1.52511	1	1	2.45683	1.84791	2.59978	4.49008
148	ENSG00000167461.11_3	RAB8A	chr19:16222439-16245044	+	protein_coding	0.608794	1.52498	1	1	5.19674	4.58794	23.0496	35.6753
149	ENSG00000137509.10_4	PRCP	chr11:82534544-82681626	-	protein_coding	0.608307	1.52447	1	1	2.60974	2.00143	3.00398	5.10394
150	ENSG00000206053.12_4	JPT2	chr16:1728257-1752281	+	protein_coding	0.606861	1.52294	1	1	5.59863	4.99177	30.8179	47.4568
151	ENSG00000243649.8_3	CFB	chr6:31913427-31919861	+	protein_coding	0.606476	1.52254	1	1	3.47108	2.8646	6.28334	10.0891
152	ENSG00000142669.14_3	SH3BGRL3	chr1:26605667-26608013	+	protein_coding	0.603464	1.51936	1	1	5.46925	4.86579	28.1574	43.3005
153	ENSG00000166847.9_3	DCTN5	chr16:23652713-23688776	+	protein_coding	0.602618	1.51847	1	1	2.8799	2.27729	3.84765	6.36101
154	ENSG00000253293.4_3	HOXA10	chr7:27210210-27219880	-	protein_coding	0.602183	1.51801	1	1	3.6668	3.06462	7.36645	11.7004
155	ENSG00000239306.4_3	RBM14	chr11:66384053-66394818	+	protein_coding	0.600991	1.51676	1	1	3.51142	2.91043	6.51841	10.4036
156	ENSG00000213339.8_3	QTRT1	chr19:10812106-10824113	+	protein_coding	0.600918	1.51668	1	1	2.29081	1.68989	2.22633	3.89332
157	ENSG00000123095.5_2	BHLHE41	chr12:26272959-26278060	-	protein_coding	0.599604	1.5153	1	1	1.96414	1.36453	1.57493	2.90179
158	ENSG00000205436.7_3	EXOC3L4	chr14:103566481-103576896	+	protein_coding	0.598987	1.51465	1	1	0.788818	0.189831	0.14063	0.727658
159	ENSG00000277075.2_2	HIST1H2AE	chr6:26217203-26217711	+	protein_coding	0.598159	1.51378	1	1	2.27458	1.67642	2.19634	3.83858
160	ENSG00000121039.9_2	RDH10	chr8:74206847-74237516	+	protein_coding	0.595892	1.51141	1	1	2.47078	1.87489	2.66773	4.54343
161	ENSG00000258539.1_4	AC068896.1	chr10:126305649-126480296	-	protein_coding	0.595717	1.51122	1	1	0.732499	0.136782	0.09945	0.661515
162	ENSG00000122711.8_2	SPINK4	chr9:33218363-33248565	+	protein_coding	0.595033	1.51051	1	1	1.17549	0.580461	0.495327	1.2587
163	ENSG00000105649.9_2	RAB3A	chr19:18307594-18314884	-	protein_coding	0.594125	1.50956	1	1	3.51397	2.91984	6.56762	10.4238
164	ENSG00000242110.7_3	AMACR	chr5:33986283-34008213	-	protein_coding	0.592811	1.50818	1	1	2.99848	2.40567	4.29883	6.9916
165	ENSG00000165655.16_3	ZNF503	chr10:77157588-77161664	-	protein_coding	0.591315	1.50662	1	1	3.98418	3.39287	9.50402	14.8256
166	ENSG00000128185.9_3	DGCR6L	chr22:20301799-20307603	-	protein_coding	0.591262	1.50656	1	1	4.87839	4.28713	18.5233	28.4131
167	ENSG00000270276.2_2	HIST2H4B	chr1:149825607-149832776	-	protein_coding	0.587282	1.50241	1	1	3.97242	3.38514	9.4479	14.6971
168	ENSG00000266997.2_4	AC090227.1	chr18:47322163-47363993	-	protein_coding	0.586059	1.50114	1	1	0.586059	0	0	0.50114
169	ENSG00000259040.5_3	BLOC1S5-TXNDC5	chr6:7881755-8064597	-	protein_coding	-5.32786	0.0248974	1	1	0	5.32786	39.1649	0
170	ENSG00000099399.5_3	MAGEB2	chrX:30233677-30238206	+	protein_coding	-3.13564	0.113784	1	1	0.848434	3.98407	14.8243	0.800546
171	ENSG00000261796.1_3	ISY1-RAB43	chr3:128806418-128879879	-	protein_coding	-2.68187	0.155839	1	1	0	2.68187	5.41687	0
172	ENSG00000257184.3_4	AC004080.3	chr7:27203154-27219632	-	protein_coding	-2.6064	0.164209	1	1	0.600122	3.20652	8.23122	0.515845
173	ENSG00000238227.7_4	TMEM250	chr9:139006427-139010709	-	protein_coding	-2.48012	0.179229	1	1	1.4376	3.91772	14.113	1.7087
174	ENSG00000180818.4_3	HOXC10	chr12:54378849-54384063	+	protein_coding	-2.20419	0.217007	1	1	2.01831	4.2225	17.6681	3.0511
175	ENSG00000218891.4_2	ZNF579	chr19:56088136-56092211	-	protein_coding	-2.15251	0.224921	1	1	0	2.15251	3.446	0
176	ENSG00000129473.9_3	BCL2L2	chr14:23767999-23780968	+	protein_coding	-2.02997	0.24486	1	1	1.62194	3.65191	11.57	2.07789
177	ENSG00000267261.5_4	AC099811.2	chr17:40271692-40306934	-	protein_coding	-1.97487	0.254394	1	1	0.901932	2.8768	6.34518	0.868567
178	ENSG00000169715.14_2	MT1E	chr16:56659387-56661024	+	protein_coding	-1.72547	0.3024	1	1	0	1.72547	2.30687	0
179	ENSG00000235878.4	AP001468.1	chr21:47612391-47613673	-	protein_coding	-1.67564	0.313027	1	1	0	1.67564	2.19462	0
180	ENSG00000125954.12_3	CHURC1-FNTB	chr14:65381203-65528521	+	protein_coding	-1.66955	0.314351	1	1	0.00733077	1.67688	2.19737	0.00509423
181	ENSG00000122862.4_2	SRGN	chr10:70847862-70864567	+	protein_coding	-1.66954	0.314354	1	1	1.07478	2.74432	5.70073	1.1064
182	ENSG00000101745.16_3	ANKRD12	chr18:9136226-9285983	+	protein_coding	-1.65521	0.317491	1	1	0.765276	2.42049	4.35352	0.699695
183	ENSG00000204174.7_4	NPY4R	chr10:47083534-47088320	+	protein_coding	-1.64245	0.320312	1	1	1.75128	3.39372	9.51025	2.36656
184	ENSG00000176020.8_3	AMIGO3	chr3:49754267-49757128	-	protein_coding	-1.62717	0.323722	1	1	0.0654289	1.6926	2.23239	0.046396
185	ENSG00000134463.14_3	ECHDC3	chr10:11784365-11806069	+	protein_coding	-1.61214	0.327112	1	1	0.27195	1.88409	2.69121	0.207439
186	ENSG00000167880.7_3	EVPL	chr17:74000583-74023533	-	protein_coding	-1.60917	0.327787	1	1	1.90133	3.5105	10.3964	2.73557
187	ENSG00000011465.16_3	DCN	chr12:91534261-91576900	-	protein_coding	-1.60811	0.328028	1	1	0.172852	1.78096	2.43655	0.127285
188	ENSG00000251537.4_4	AC005324.3	chr17:15474805-15554967	-	protein_coding	-1.58683	0.332901	1	1	0	1.58683	2.00389	0
189	ENSG00000167772.11_3	ANGPTL4	chr19:8428173-8439257	+	protein_coding	-1.58178	0.334069	1	1	0	1.58178	1.9934	0
190	ENSG00000243414.5_3	TICAM2	chr5:114914347-114938176	-	protein_coding	-1.56039	0.339058	1	1	0	1.56039	1.94934	0
191	ENSG00000273003.1_3	ARL2-SNX15	chr11:64781654-64808042	+	protein_coding	-1.54956	0.341614	1	1	0	1.54956	1.92728	0
192	ENSG00000284461.1_1	RABGEF1	chr7:66093945-66276446	+	protein_coding	-1.49331	0.355197	1	1	0.149966	1.64327	2.12374	0.109543
193	ENSG00000264717.5_4	NPY4R2	chr10:47083534-47088320	+	protein_coding	-1.48479	0.3573	1	1	1.82363	3.30842	8.9068	2.5397
194	ENSG00000125730.16_3	C3	chr19:6677715-6730573	-	protein_coding	-1.45488	0.364785	1	1	3.42157	4.87645	28.3737	9.71508
195	ENSG00000166347.18_3	CYB5A	chr18:71918082-71959251	-	protein_coding	-1.45259	0.365365	1	1	0.233771	1.68636	2.21844	0.175905
196	ENSG00000259066.5_4	AL110118.2	chr14:93651318-93684932	+	protein_coding	-1.43928	0.368751	1	1	0.0237034	1.46299	1.75678	0.0165656
197	ENSG00000171867.16_3	PRNP	chr20:4666882-4682236	+	protein_coding	-1.42555	0.372277	1	1	3.65969	5.08525	32.9478	11.638
198	ENSG00000198959.11_2	TGM2	chr20:36755789-36794980	-	protein_coding	-1.42317	0.372893	1	1	1.76199	3.18516	8.09552	2.39166
199	ENSG00000272741.1_4	AC069257.3	chr3:195975101-196045093	-	protein_coding	-1.34514	0.393615	1	1	0	1.34514	1.54056	0
200	ENSG00000166526.16_3	ZNF3	chr7:99661656-99680171	-	protein_coding	-1.34026	0.39495	1	1	1.408	2.74825	5.71903	1.65368
201	ENSG00000244687.11_3	UBE2V1	chr20:48697661-48732496	-	protein_coding	-1.33683	0.39589	1	1	3.8626	5.19943	35.7439	13.5465
202	ENSG00000178761.14_2	FAM219B	chr15:75192328-75199462	-	protein_coding	-1.32672	0.398673	1	1	0.857719	2.18444	3.54551	0.812171
203	ENSG00000176105.13_3	YES1	chr18:721588-812547	-	protein_coding	-1.31295	0.402498	1	1	2.87544	4.18839	17.2319	6.3383
204	ENSG00000137673.8_2	MMP7	chr11:102391239-102401484	-	protein_coding	-1.29237	0.40828	1	1	1.31133	2.60369	5.07841	1.4817
205	ENSG00000150687.11_3	PRSS23	chr11:86502101-86663952	+	protein_coding	-1.28692	0.409825	1	1	2.56232	3.84924	13.4124	4.90657
206	ENSG00000135932.10_2	CAB39	chr2:231577560-231685790	+	protein_coding	-1.27301	0.413795	1	1	2.15926	3.43227	9.79484	3.46686
207	ENSG00000144674.16_3	GOLGA4	chr3:37284668-37408242	+	protein_coding	-1.25703	0.418406	1	1	2.19178	3.44881	9.91928	3.56869
208	ENSG00000163584.17_2	RPL22L1	chr3:170582664-170588272	-	protein_coding	-1.24209	0.422759	1	1	4.15861	5.40071	41.2449	16.8594
209	ENSG00000147789.15_2	ZNF7	chr8:146052849-146072894	+	protein_coding	-1.24129	0.422994	1	1	0.601974	1.84326	2.58821	0.517792
210	ENSG00000213699.8_3	SLC35F6	chr2:26987152-27004099	+	protein_coding	-1.23926	0.42359	1	1	3.1694	4.40866	20.2393	7.99674
211	ENSG00000108825.17_3	PTGES3L-AARSD1	chr17:41102543-41132545	-	protein_coding	-1.23605	0.424532	1	1	1.69187	2.92792	6.61013	2.23075
212	ENSG00000173432.10_2	SAA1	chr11:18287721-18291524	+	protein_coding	-1.2231	0.42836	1	1	0	1.2231	1.33448	0
213	ENSG00000133026.12_4	MYH10	chr17:8377523-8534079	-	protein_coding	-1.21459	0.430897	1	1	0.960095	2.17468	3.51486	0.945438
214	ENSG00000141750.6_2	STAC2	chr17:37366789-37382125	-	protein_coding	-1.18323	0.440366	1	1	0.633465	1.81669	2.52272	0.551286
215	ENSG00000117616.17_3	RSRP1	chr1:25568728-25664704	-	protein_coding	-1.18272	0.440519	1	1	1.682	2.86472	6.28394	2.20872
216	ENSG00000138107.12_3	ACTR1A	chr10:104221638-104262468	-	protein_coding	-1.16989	0.444456	1	1	3.57959	4.74947	25.8989	10.9554
217	ENSG00000115884.10_2	SDC1	chr2:20400558-20425194	-	protein_coding	-1.16688	0.445385	1	1	3.46509	4.63197	23.7948	10.0432
218	ENSG00000109255.11_2	NMU	chr4:56461396-56502865	-	protein_coding	-1.15454	0.449209	1	1	0.541326	1.69587	2.23972	0.455309
219	ENSG00000112414.14_3	ADGRG6	chr6:142622991-142767403	+	protein_coding	-1.14632	0.451776	1	1	0.681761	1.82808	2.55065	0.604097
220	ENSG00000198681.6_3	MAGEA1	chrX:152481520-152486115	-	protein_coding	-1.13622	0.454949	1	1	0.147468	1.28369	1.43461	0.107624
221	ENSG00000083168.9_3	KAT6A	chr8:41786997-41909508	-	protein_coding	-1.11928	0.460322	1	1	1.82036	2.93964	6.67221	2.53169
222	ENSG00000263620.1_4	AC129492.3	chr17:8054134-8066293	-	protein_coding	-1.07146	0.475839	1	1	0	1.07146	1.10155	0
223	ENSG00000125743.10_2	SNRPD2	chr19:46190712-46195827	-	protein_coding	-1.0688	0.476714	1	1	4.32544	5.39424	41.056	19.0487
224	ENSG00000213625.8_3	LEPROT	chr1:65886270-65901690	+	protein_coding	-1.06183	0.479026	1	1	1.92424	2.98606	6.92308	2.79536
225	ENSG00000105327.17_3	BBC3	chr19:47724079-47736023	-	protein_coding	-1.06181	0.47903	1	1	0.297371	1.35918	1.5654	0.228903
226	ENSG00000256349.1_4	AP002748.4	chr11:66276550-66301084	+	protein_coding	-1.05435	0.481513	1	1	0	1.05435	1.07679	0
227	ENSG00000135503.12_3	ACVR1B	chr12:52345451-52390862	+	protein_coding	-1.0483	0.483539	1	1	1.09543	2.14372	3.419	1.13676
228	ENSG00000179855.5_2	GIPC3	chr19:3585551-3593539	+	protein_coding	-1.0445	0.484813	1	1	2.5776	3.6221	11.3129	4.96945
229	ENSG00000156453.13_3	PCDH1	chr5:141232676-141258811	-	protein_coding	-1.04284	0.485371	1	1	1.55795	2.60079	5.06617	1.94434
230	ENSG00000268800.1	AC112205.1	chr5:162866447-162873821	-	protein_coding	-1.02648	0.490908	1	1	0	1.02648	1.03704	0
231	ENSG00000092621.12_3	PHGDH	chr1:120191034-120286849	+	protein_coding	-1.02092	0.492803	1	1	2.1774	3.19832	8.17889	3.52339
232	ENSG00000108861.8_2	DUSP3	chr17:41843489-41856356	-	protein_coding	-1.01765	0.493922	1	1	3.50955	4.5272	22.058	10.3889
233	ENSG00000262304.2_4	AC027796.3	chr17:3488443-3539543	-	protein_coding	-1.01291	0.495546	1	1	0.0280811	1.04099	1.05764	0.019655
234	ENSG00000111261.13_3	MANSC1	chr12:12478990-12503475	-	protein_coding	-0.988239	0.504093	1	1	0.777615	1.76585	2.40075	0.714294
235	ENSG00000137693.13_3	YAP1	chr11:101981192-102104154	+	protein_coding	-0.971944	0.509819	1	1	5.5309	6.50284	89.6882	45.2346
236	ENSG00000125846.15_2	ZNF133	chr20:18268927-18297640	+	protein_coding	-0.966342	0.511802	1	1	0.885303	1.85164	2.60911	0.847152
237	ENSG00000165072.9_3	MAMDC2	chr9:72658497-72841886	+	protein_coding	-0.963859	0.512684	1	1	0.0341554	0.998014	0.997249	0.0239572
238	ENSG00000071051.13_3	NCK2	chr2:106361354-106510730	+	protein_coding	-0.963622	0.512768	1	1	1.47688	2.44051	4.42832	1.78347
239	ENSG00000108602.17_3	ALDH3A1	chr17:19641297-19652256	-	protein_coding	-0.958316	0.514657	1	1	1.6825	2.64082	5.23685	2.20984
240	ENSG00000169221.13_2	TBC1D10B	chr16:30368423-30381585	-	protein_coding	-0.958264	0.514676	1	1	2.2987	3.25697	8.55972	3.92016
241	ENSG00000161847.13_3	RAVER1	chr19:10426888-10444316	-	protein_coding	-0.95726	0.515034	1	1	3.29459	4.25185	18.0517	8.81228
242	ENSG00000168214.20_4	RBPJ	chr4:26165077-26436753	+	protein_coding	-0.956428	0.515331	1	1	1.85534	2.81176	6.02142	2.61836
243	ENSG00000152464.14_3	RPP38	chr10:15139179-15181817	+	protein_coding	-0.953318	0.516443	1	1	2.72374	3.67705	11.791	5.60581
244	ENSG00000213462.4_3	ERV3-1	chr7:64451187-64467121	-	protein_coding	-0.951475	0.517103	1	1	0.939546	1.89102	2.70898	0.917924
245	ENSG00000261611.5_4	AC010547.5	chr16:71481503-71523214	-	protein_coding	-0.948841	0.518048	1	1	0.433727	1.38257	1.60732	0.350718
246	ENSG00000263155.5_4	MYZAP	chr15:57884139-57977562	+	protein_coding	-0.944481	0.519617	1	1	1.61039	2.55487	4.87615	2.05334
247	ENSG00000118898.15_3	PPL	chr16:4932508-5010742	-	protein_coding	-0.943977	0.519798	1	1	5.86506	6.80903	111.13	57.2851
248	ENSG00000119522.16_3	DENND1A	chr9:126141933-126692431	-	protein_coding	-0.94212	0.520467	1	1	2.07023	3.01235	7.06879	3.19954
249	ENSG00000143756.11_2	FBXO28	chr1:224301789-224349749	+	protein_coding	-0.938832	0.521655	1	1	1.33702	2.27585	3.84283	1.52629
250	ENSG00000177427.12_3	MIEF2	chr17:18163848-18169866	+	protein_coding	-0.934387	0.523265	1	1	0.789785	1.72417	2.30391	0.728817
251	ENSG00000078124.11_3	ACER3	chr11:76571911-76737841	+	protein_coding	-0.933172	0.523706	1	1	0.627045	1.56022	1.94898	0.544399
252	ENSG00000168461.12_3	RAB31	chr18:9708162-9862548	+	protein_coding	-0.932879	0.523812	1	1	0.803705	1.73658	2.33245	0.745579
253	ENSG00000203827.7	NBPF16	chr1:148739443-148758311	+	protein_coding	-0.925973	0.526325	1	1	1.86965	2.79562	5.9433	2.65443
254	ENSG00000140688.16_2	C16orf58	chr16:31500792-31520630	-	protein_coding	-0.922398	0.527631	1	1	3.74566	4.66806	24.4229	12.4139
255	ENSG00000163558.12_2	PRKCI	chr3:169940153-170023769	+	protein_coding	-0.917698	0.529353	1	1	3.30044	4.21814	17.6117	8.85218
256	ENSG00000119917.13_2	IFIT3	chr10:91087651-91100728	+	protein_coding	-0.909954	0.532202	1	1	1.16355	2.0735	3.20907	1.24008
257	ENSG00000115762.16_3	PLEKHB2	chr2:131862420-132111282	+	protein_coding	-0.908056	0.532903	1	1	1.7783	2.68635	5.43685	2.43021
258	ENSG00000185414.19_3	MRPL30	chr2:99797542-99814089	+	protein_coding	-0.905265	0.533935	1	1	3.94731	4.85258	27.8915	14.4262
259	ENSG00000107957.16_3	SH3PXD2A	chr10:105353784-105615301	-	protein_coding	-0.90403	0.534392	1	1	1.91249	2.81652	6.04462	2.76459
260	ENSG00000082258.12_2	CCNT2	chr2:135675805-135716912	+	protein_coding	-0.903323	0.534654	1	1	0.739209	1.64253	2.12213	0.66926
261	ENSG00000110245.11_2	APOC3	chr11:116700422-116703788	+	protein_coding	-0.902129	0.535096	1	1	0	0.902129	0.868822	0
262	ENSG00000144895.11_3	EIF2A	chr3:150264465-150302029	+	protein_coding	-0.901405	0.535365	1	1	3.6405	4.54191	22.2943	11.471
263	ENSG00000198074.9_2	AKR1B10	chr7:134212344-134226160	+	protein_coding	-0.893325	0.538372	1	1	0.21044	1.10376	1.14915	0.157041
264	ENSG00000124120.10_2	TTPAL	chr20:43104526-43123244	+	protein_coding	-0.89303	0.538482	1	1	1.06439	1.95742	2.88367	1.09128
265	ENSG00000158985.13_2	CDC42SE2	chr5:130581186-130734140	+	protein_coding	-0.889051	0.539969	1	1	2.42038	3.30943	8.91374	4.35312
266	ENSG00000153815.16_3	CMIP	chr16:81478775-81745367	+	protein_coding	-0.883644	0.541997	1	1	2.33811	3.22175	8.3292	4.0564
267	ENSG00000269897.5_3	COMMD3-BMI1	chr10:22605317-22618471	+	protein_coding	-0.879111	0.543702	1	1	0.0880013	0.967112	0.954923	0.0628966
268	ENSG00000088888.17_2	MAVS	chr20:3827446-3856770	+	protein_coding	-0.873456	0.545838	1	1	2.12826	3.00172	7.00954	3.37191
269	ENSG00000145569.5_2	FAM105A	chr5:14581884-14615116	+	protein_coding	-0.872465	0.546213	1	1	1.17677	2.04923	3.13886	1.2607
270	ENSG00000151461.19_3	UPF2	chr10:11962021-12085169	-	protein_coding	-0.869869	0.547197	1	1	2.85788	3.72775	12.2484	6.24949
271	ENSG00000170017.12_3	ALCAM	chr3:105085753-105295744	+	protein_coding	-0.861238	0.55048	1	1	2.05836	2.9196	6.56636	3.16513
272	ENSG00000256671.6_3	LIMS4	chr2:111204217-111230652	-	protein_coding	-0.860368	0.550812	1	1	0	0.860368	0.815501	0
273	ENSG00000007255.10_2	TRAPPC6A	chr19:45666186-45681495	-	protein_coding	-0.850167	0.55472	1	1	1.44454	2.29471	3.90655	1.72176
274	ENSG00000067064.10_3	IDI1	chr10:1085848-1095110	-	protein_coding	-0.847464	0.555761	1	1	3.83423	4.6817	24.6644	13.2633
275	ENSG00000249240.2_4	AC069368.1	chr15:65134082-65223118	+	protein_coding	-0.846141	0.556271	1	1	0	0.846141	0.797686	0
276	ENSG00000105854.12_3	PON2	chr7:95034175-95064641	-	protein_coding	-0.842208	0.557789	1	1	4.67049	5.5127	44.655	24.4659
277	ENSG00000188293.5_2	IGFL1	chr19:46733009-46734500	+	protein_coding	-0.841818	0.55794	1	1	0.718965	1.56078	1.95014	0.646001
278	ENSG00000146112.11_2	PPP1R18	chr6:30644166-30655672	-	protein_coding	-0.835713	0.560306	1	1	2.6519	3.48761	10.217	5.28494
279	ENSG00000086289.11_3	EPDR1	chr7:37723446-37991543	+	protein_coding	-0.835536	0.560375	1	1	2.76087	3.59641	11.0956	5.77807
280	ENSG00000166128.12_2	RAB8B	chr15:63481668-63559981	+	protein_coding	-0.827013	0.563695	1	1	2.3396	3.16661	7.97936	4.06162
281	ENSG00000149792.8_2	MRPL49	chr11:64889655-64894843	+	protein_coding	-0.824011	0.564869	1	1	3.46562	4.28963	18.5572	10.0473
282	ENSG00000145734.18_4	BDP1	chr5:70751442-70863647	+	protein_coding	-0.822564	0.565436	1	1	2.11748	2.94004	6.67435	3.33935
283	ENSG00000004776.12_2	HSPB6	chr19:36245470-36248980	-	protein_coding	-0.822105	0.565616	1	1	0.496192	1.3183	1.49372	0.410486
284	ENSG00000281991.1_3	TMEM265	chr16:30751702-30755602	+	protein_coding	-0.816309	0.567893	1	1	1.0635	1.87981	2.68026	1.09
285	ENSG00000072210.18_3	ALDH3A2	chr17:19551449-19580911	+	protein_coding	-0.815621	0.568164	1	1	2.93964	3.75526	12.5035	6.67221
286	ENSG00000131165.14_2	CHMP1A	chr16:89710839-89724253	-	protein_coding	-0.814931	0.568436	1	1	3.04398	3.85891	13.5093	7.24762
287	ENSG00000064393.15_2	HIPK2	chr7:139246316-139477577	-	protein_coding	-0.811846	0.569652	1	1	0.962898	1.77474	2.42177	0.949221
288	ENSG00000249141.1_4	AL159163.1	chr6:167271582-167369612	-	protein_coding	-0.811576	0.569759	1	1	0	0.811576	0.755128	0
289	ENSG00000111652.9_2	COPS7A	chr12:6832907-6841041	+	protein_coding	-0.809585	0.570546	1	1	3.58966	4.39924	20.101	11.0391
290	ENSG00000146386.7_2	ABRACL	chr6:139349819-139364439	+	protein_coding	-0.798714	0.574861	1	1	1.62117	2.41988	4.35128	2.07624
291	ENSG00000155189.11_2	AGPAT5	chr8:6565878-6617187	+	protein_coding	-0.790917	0.577977	1	1	3.08028	3.87119	13.6334	7.45776
292	ENSG00000140391.14_3	TSPAN3	chr15:77333745-77376326	-	protein_coding	-0.788691	0.578869	1	1	1.80587	2.59456	5.04005	2.4964
293	ENSG00000166734.18_3	CASC4	chr15:44580927-44707956	+	protein_coding	-0.787739	0.579251	1	1	2.55937	3.34711	9.17607	4.8945
294	ENSG00000126709.14_2	IFI6	chr1:27992572-27998729	-	protein_coding	-0.785728	0.580059	1	1	2.31478	3.10051	7.5772	3.97528
295	ENSG00000137310.11_2	TCF19	chr6:31126319-31134936	+	protein_coding	-0.77913	0.582718	1	1	3.95751	4.73664	25.6607	14.5357
296	ENSG00000116731.22_3	PRDM2	chr1:14026693-14151574	+	protein_coding	-0.776741	0.583684	1	1	0.716332	1.49307	1.81488	0.642999
297	ENSG00000085063.14_3	CD59	chr11:33719807-33757991	-	protein_coding	-0.775852	0.584043	1	1	3.43153	4.20738	17.4735	9.78931
298	ENSG00000108932.11_2	SLC16A6	chr17:66263167-66287408	-	protein_coding	-0.775353	0.584246	1	1	4.65209	5.42744	42.0351	24.1431
299	ENSG00000111802.13_2	TDP2	chr6:24650205-24667261	-	protein_coding	-0.770115	0.586371	1	1	3.68979	4.45991	21.0073	11.9044
300	ENSG00000181704.11_2	YIPF6	chrX:67718165-67757127	+	protein_coding	-0.768475	0.587038	1	1	1.33577	2.10424	3.29973	1.5241
301	ENSG00000138207.13_3	RBP4	chr10:95351444-95361501	-	protein_coding	-0.76487	0.588506	1	1	0.0841621	0.849032	0.801292	0.0600719
302	ENSG00000115827.13_3	DCAF17	chr2:172290727-172341562	+	protein_coding	-0.760968	0.5901	1	1	0.705926	1.46689	1.76426	0.631191
303	ENSG00000184983.9_3	NDUFA6	chr22:42481529-42486959	-	protein_coding	-0.759545	0.590683	1	1	6.83734	7.59688	192.593	113.352
304	ENSG00000085644.13_2	ZNF213	chr16:3179778-3192806	+	protein_coding	-0.759141	0.590848	1	1	1.11351	1.87265	2.66206	1.16372
305	ENSG00000183049.12_2	CAMK1D	chr10:12391481-12877545	+	protein_coding	-0.756422	0.591963	1	1	1.24758	2.004	3.0111	1.37442
306	ENSG00000173917.10_2	HOXB2	chr17:46618256-46622351	-	protein_coding	-0.75523	0.592452	1	1	0.323527	1.07876	1.11222	0.251386
307	ENSG00000106366.8_2	SERPINE1	chr7:100770370-100782547	+	protein_coding	-0.751334	0.594054	1	1	1.02623	1.77757	2.42847	1.0367
308	ENSG00000157445.14_4	CACNA2D3	chr3:54156574-55108584	+	protein_coding	-0.747185	0.595765	1	1	0.798448	1.54563	1.91932	0.739229
309	ENSG00000120685.19_4	PROSER1	chr13:39584003-39612213	-	protein_coding	-0.746607	0.596003	1	1	1.56476	2.31137	3.96353	1.95828
310	ENSG00000174516.14_2	PELI3	chr11:66233798-66244808	+	protein_coding	-0.746126	0.596202	1	1	0.758332	1.50446	1.83718	0.691534
311	ENSG00000185298.12_2	CCDC137	chr17:79633394-79640934	+	protein_coding	-0.745459	0.596478	1	1	2.82199	3.56744	10.8552	6.07135
312	ENSG00000180776.15_4	ZDHHC20	chr13:21946712-22033509	-	protein_coding	-0.745341	0.596527	1	1	1.93221	2.67755	5.39769	2.81639
313	ENSG00000145781.8_2	COMMD10	chr5:115420688-115748459	+	protein_coding	-0.743609	0.597243	1	1	1.6431	2.38671	4.22962	2.12335
314	ENSG00000101911.12_3	PRPS2	chrX:12809474-12842341	+	protein_coding	-0.742615	0.597655	1	1	4.68987	5.43249	42.1859	24.8103
315	ENSG00000215271.7_3	HOMEZ	chr14:23741631-23768656	-	protein_coding	-0.742071	0.59788	1	1	2.0106	2.75268	5.73966	3.02951
316	ENSG00000120708.16_3	TGFBI	chr5:135364584-135399507	+	protein_coding	-0.73617	0.600331	1	1	1.57614	2.31231	3.96679	1.98172
317	ENSG00000112972.14_3	HMGCS1	chr5:43289497-43313614	-	protein_coding	-0.735559	0.600585	1	1	2.64162	3.37718	9.39039	5.24031
318	ENSG00000144468.16_3	RHBDD1	chr2:227700297-227863931	+	protein_coding	-0.735056	0.600795	1	1	0.794151	1.52921	1.88627	0.734057
319	ENSG00000260836.1_4	AC245033.1	chr15:83208783-83224682	-	protein_coding	-0.732261	0.60196	1	1	0.0515057	0.783767	0.72162	0.036346
320	ENSG00000115355.15_2	CCDC88A	chr2:55514978-55647057	-	protein_coding	-0.729534	0.603099	1	1	1.82201	2.55154	4.8626	2.53573
321	ENSG00000184254.16_3	ALDH1A3	chr15:101417919-101456831	+	protein_coding	-0.728976	0.603332	1	1	2.09504	2.82402	6.08133	3.27239
322	ENSG00000169891.17_2	REPS2	chrX:16964814-17171403	+	protein_coding	-0.725585	0.604752	1	1	0.248157	0.973742	0.963928	0.187689
323	ENSG00000111358.13_3	GTF2H3	chr12:124118286-124147153	+	protein_coding	-0.722905	0.605876	1	1	2.086	2.8089	6.00752	3.24569
324	ENSG00000273899.4_3	NOL12	chr22:38077680-38089485	+	protein_coding	-0.722726	0.605951	1	1	2.66744	3.39017	9.48435	5.35301
325	ENSG00000272031.2_3	ANKRD34A	chr1:145470508-145475646	+	protein_coding	-0.720685	0.606809	1	1	1.05723	1.77791	2.4293	1.08093
326	ENSG00000167600.13_2	CYP2S1	chr19:41698954-41713444	+	protein_coding	-0.720374	0.60694	1	1	1.69048	2.41086	4.3179	2.22764
327	ENSG00000106415.12_3	GLCCI1	chr7:8008425-8133902	+	protein_coding	-0.719222	0.607425	1	1	1.02377	1.74299	2.34729	1.03323
328	ENSG00000137094.14_2	DNAJB5	chr9:34989638-34998897	+	protein_coding	-0.718914	0.607555	1	1	0.71576	1.43467	1.70321	0.642348
329	ENSG00000250021.7_4	C15orf38-AP3S2	chr15:90377540-90456114	-	protein_coding	-0.715056	0.609181	1	1	1.02079	1.73584	2.33074	1.02902
330	ENSG00000163814.7_3	CDCP1	chr3:45123770-45187914	-	protein_coding	-0.714269	0.609514	1	1	0.693612	1.40788	1.65347	0.617328
331	ENSG00000141696.12_4	P3H4	chr17:39958199-39968856	-	protein_coding	-0.713404	0.60988	1	1	3.18281	3.89622	13.8894	8.08077
332	ENSG00000153066.12_3	TXNDC11	chr16:11772936-11836734	-	protein_coding	-0.708284	0.612048	1	1	3.40599	4.11427	16.3189	9.59997
333	ENSG00000256950.2_4	AC069503.2	chr12:122326715-122359376	+	protein_coding	-0.705923	0.61305	1	1	0	0.705923	0.631188	0
334	ENSG00000109929.9_2	SC5D	chr11:121163162-121179403	+	protein_coding	-0.701946	0.614742	1	1	2.13272	2.83467	6.13379	3.38544
335	ENSG00000177192.13_3	PUS1	chr12:132413745-132430441	+	protein_coding	-0.697833	0.616497	1	1	2.06505	2.76288	5.78749	3.18447
336	ENSG00000049769.12_3	PPP1R3F	chrX:49126306-49157940	+	protein_coding	-0.694186	0.618058	1	1	0.836721	1.53091	1.88967	0.785986
337	ENSG00000103502.13_2	CDIPT	chr16:29869678-29875057	-	protein_coding	-0.69327	0.618451	1	1	1.51178	2.20505	3.61091	1.85162
338	ENSG00000092847.11_3	AGO1	chr1:36335409-36396129	+	protein_coding	-0.689916	0.61989	1	1	1.35527	2.04519	3.12728	1.55846
339	ENSG00000130758.7_3	MAP3K10	chr19:40697651-40721482	+	protein_coding	-0.689579	0.620035	1	1	1.13051	1.82009	2.53102	1.18936
340	ENSG00000154217.14_3	PITPNC1	chr17:65373397-65693377	+	protein_coding	-0.688765	0.620384	1	1	1.38652	2.07528	3.21427	1.61447
341	ENSG00000123240.16_3	OPTN	chr10:13141449-13180308	+	protein_coding	-0.68772	0.620834	1	1	2.06908	2.7568	5.75893	3.19618
342	ENSG00000179593.15_2	ALOX15B	chr17:7942335-7952452	+	protein_coding	-0.686114	0.621526	1	1	0.331602	1.01772	1.02471	0.25841
343	ENSG00000165474.5_2	GJB2	chr13:20761609-20767037	-	protein_coding	-0.680256	0.624054	1	1	1.78379	2.46405	4.51763	2.4433
344	ENSG00000171443.6_2	ZNF524	chr19:56111388-56114504	+	protein_coding	-0.679927	0.624197	1	1	1.4308	2.11073	3.3191	1.69597
345	ENSG00000176371.13_3	ZSCAN2	chr15:85144217-85171027	+	protein_coding	-0.678518	0.624807	1	1	0.537009	1.21553	1.32226	0.450962
346	ENSG00000213782.7_3	DDX47	chr12:12966250-12982915	+	protein_coding	-0.67815	0.624966	1	1	0.865552	1.5437	1.91542	0.822036
347	ENSG00000136193.16_3	SCRN1	chr7:29959719-30029905	-	protein_coding	-0.67791	0.62507	1	1	0.342894	1.0208	1.02905	0.268298
348	ENSG00000003989.17_4	SLC7A2	chr8:17354597-17428082	+	protein_coding	-0.676674	0.625606	1	1	0.529917	1.20659	1.30792	0.443846
349	ENSG00000105810.9_2	CDK6	chr7:92234235-92465908	-	protein_coding	-0.675344	0.626183	1	1	2.05359	2.72893	5.62965	3.15137
350	ENSG00000108448.21_4	TRIM16L	chr17:18601311-18639431	+	protein_coding	-0.674293	0.626639	1	1	2.94954	3.62384	11.3278	6.72505
351	ENSG00000075223.13_2	SEMA3C	chr7:80371854-80551675	-	protein_coding	-0.67419	0.626684	1	1	3.0929	3.76709	12.6146	7.53207
352	ENSG00000176490.4_3	DIRAS1	chr19:2714565-2721416	-	protein_coding	-0.672727	0.62732	1	1	0.619184	1.29191	1.44852	0.536007
353	ENSG00000143742.12_2	SRP9	chr1:225965515-225978168	+	protein_coding	-0.669727	0.628625	1	1	6.13994	6.80967	111.18	69.5192
354	ENSG00000153823.18_2	PID1	chr2:229715242-230136001	-	protein_coding	-0.66947	0.628738	1	1	1.65819	2.32766	4.01991	2.15621
355	ENSG00000106524.8_2	ANKMY2	chr7:16639401-16685442	-	protein_coding	-0.667736	0.629494	1	1	3.01525	3.68299	11.8437	7.08503
356	ENSG00000005801.16_3	ZNF195	chr11:3360491-3400452	-	protein_coding	-0.663811	0.631209	1	1	2.51109	3.1749	8.03109	4.7005
357	ENSG00000138942.15_2	RNF185	chr22:31556169-31603005	+	protein_coding	-0.663031	0.63155	1	1	1.45216	2.11519	3.33248	1.73618
358	ENSG00000127920.5_2	GNG11	chr7:93551011-93557922	+	protein_coding	-0.662401	0.631826	1	1	3.97206	4.63446	23.8378	14.6931
359	ENSG00000105429.12_3	MEGF8	chr19:42829761-42882921	+	protein_coding	-0.660415	0.632696	1	1	1.36712	2.02754	3.07708	1.57955
360	ENSG00000151376.16_4	ME3	chr11:86152150-86383678	-	protein_coding	-0.651641	0.636556	1	1	0.211362	0.863004	0.818821	0.157781
361	ENSG00000188505.4_2	NCCRP1	chr19:39687601-39692524	+	protein_coding	-0.650852	0.636904	1	1	0.640073	1.29093	1.44685	0.558408
362	ENSG00000092295.11_3	TGM1	chr14:24718320-24733638	-	protein_coding	-0.648974	0.637734	1	1	0.706998	1.35597	1.55969	0.632404
363	ENSG00000284024.1_2	AC069544.2	chr10:14880165-14886726	+	protein_coding	-0.646328	0.638904	1	1	2.63349	3.27982	8.71232	5.20524
364	ENSG00000276903.1_2	HIST1H2AL	chr6:27833133-27833525	+	protein_coding	-0.645411	0.639311	1	1	1.03652	1.68193	2.20857	1.05127
365	ENSG00000154511.11_2	FAM69A	chr1:93298294-93427079	-	protein_coding	-0.645161	0.639421	1	1	0.81515	1.46031	1.75168	0.759481
366	ENSG00000165898.13_2	ISCA2	chr14:74960423-74963809	+	protein_coding	-0.64465	0.639648	1	1	1.20617	1.85082	2.60706	1.30725
367	ENSG00000171631.14_3	P2RY6	chr11:72975550-73009662	+	protein_coding	-0.64397	0.63995	1	1	0.172857	0.816827	0.761527	0.127289
368	ENSG00000091140.13_2	DLD	chr7:107531415-107572175	+	protein_coding	-0.643535	0.640142	1	1	3.76728	4.41081	20.2709	12.6164
369	ENSG00000057294.14_3	PKP2	chr12:32943679-33049774	-	protein_coding	-0.64338	0.640211	1	1	2.39669	3.04007	7.22533	4.26595
370	ENSG00000135823.13_3	STX6	chr1:180941848-180992257	-	protein_coding	-0.642804	0.640467	1	1	2.14504	2.78784	5.90597	3.42305
371	ENSG00000111711.9_3	GOLT1B	chr12:21654715-21671342	+	protein_coding	-0.641469	0.64106	1	1	2.38656	3.02802	7.15692	4.22908
372	ENSG00000176142.12_3	TMEM39A	chr3:119148347-119187677	-	protein_coding	-0.636661	0.6432	1	1	2.13497	2.77163	5.82881	3.39229
373	ENSG00000106484.14_2	MEST	chr7:130126012-130146137	+	protein_coding	-0.635054	0.643917	1	1	0.926552	1.56161	1.95182	0.900727
374	ENSG00000151726.13_3	ACSL1	chr4:185676749-185747972	-	protein_coding	-0.634037	0.644371	1	1	0.452286	1.08632	1.12332	0.368206
375	ENSG00000270617.1_3	URGCP-MRPS24	chr7:43906157-43946188	-	protein_coding	-0.63268	0.644977	1	1	0.0142839	0.646964	0.565869	0.00995
376	ENSG00000185278.15_3	ZBTB37	chr1:173837220-173872687	+	protein_coding	-0.631986	0.645288	1	1	0.151125	0.783111	0.720838	0.110435
377	ENSG00000132359.14_3	RAP1GAP2	chr17:2658999-2941033	+	protein_coding	-0.627357	0.647361	1	1	2.59985	3.22721	8.36454	5.06224
378	ENSG00000145860.11_3	RNF145	chr5:158584417-158637061	-	protein_coding	-0.626685	0.647663	1	1	2.71535	3.34203	9.14032	5.56751
379	ENSG00000239697.10_3	TNFSF12	chr17:7452208-7461207	+	protein_coding	-0.622005	0.649767	1	1	0.203776	0.825781	0.772495	0.151709
380	ENSG00000146678.9_2	IGFBP1	chr7:45927956-45933267	+	protein_coding	-0.621349	0.650063	1	1	0.0784117	0.69976	0.624235	0.055855
381	ENSG00000015171.19_3	ZMYND11	chr10:180405-300577	+	protein_coding	-0.621316	0.650078	1	1	3.11123	3.73255	12.2926	7.64121
382	ENSG00000203896.9_3	LIME1	chr20:62367635-62370456	+	protein_coding	-0.619774	0.650773	1	1	0.81989	1.43966	1.71258	0.765271
383	ENSG00000120948.16_4	TARDBP	chr1:11072401-11086477	+	protein_coding	-0.617981	0.651582	1	1	3.02216	3.64014	11.4679	7.12384
384	ENSG00000139116.18_3	KIF21A	chr12:39687030-39837192	-	protein_coding	-0.617059	0.651999	1	1	2.55698	3.17403	8.02567	4.88473
385	ENSG00000146094.13_3	DOK3	chr5:176928908-176938275	-	protein_coding	-0.61566	0.652631	1	1	0.937527	1.55319	1.93465	0.915242
386	ENSG00000105668.7_2	UPK1A	chr19:36157418-36169385	+	protein_coding	-0.613808	0.65347	1	1	0	0.613808	0.530293	0
387	ENSG00000157181.15_3	C1orf27	chr1:186344970-186390510	+	protein_coding	-0.611874	0.654346	1	1	3.03698	3.64885	11.5433	7.20769
388	ENSG00000105699.16_3	LSR	chr19:35739233-35758867	+	protein_coding	-0.611796	0.654382	1	1	2.29016	2.90196	6.47441	3.89111
389	ENSG00000212719.10_3	C17orf51	chr17:21428051-21477722	-	protein_coding	-0.610953	0.654764	1	1	1.55605	2.167	3.4909	1.94048
390	ENSG00000132768.13_2	DPH2	chr1:44435672-44439041	+	protein_coding	-0.610628	0.654912	1	1	2.79789	3.40852	9.61856	5.95421
391	ENSG00000136021.18_2	SCYL2	chr12:100660918-100735502	+	protein_coding	-0.610582	0.654933	1	1	1.98693	2.59751	5.05242	2.96393
392	ENSG00000183723.12_3	CMTM4	chr16:66648653-66730610	-	protein_coding	-0.610062	0.655168	1	1	2.03817	2.64823	5.26899	3.10725
393	ENSG00000070087.13_3	PFN2	chr3:149682691-149768575	-	protein_coding	-0.610011	0.655192	1	1	3.86148	4.47149	21.1847	13.5352
394	ENSG00000172071.11_2	EIF2AK3	chr2:88856259-88927094	-	protein_coding	-0.608693	0.655791	1	1	2.7085	3.3172	8.96726	5.53644
395	ENSG00000159228.12_2	CBR1	chr21:37442239-37445464	+	protein_coding	-0.60792	0.656142	1	1	5.81969	6.42761	85.0804	55.481
396	ENSG00000149573.8_2	MPZL2	chr11:118124118-118135251	-	protein_coding	-0.607901	0.656151	1	1	0.500397	1.1083	1.15591	0.414603
397	ENSG00000123091.4_2	RNF11	chr1:51701943-51739127	+	protein_coding	-0.607342	0.656405	1	1	3.45284	4.06018	15.6815	9.94983
398	ENSG00000164659.14_3	KIAA1324L	chr7:86506222-86689015	-	protein_coding	-0.604505	0.657697	1	1	0.372348	0.976853	0.968167	0.294458
399	ENSG00000284041.1_2	AC073111.3	chr7:150065879-150094003	+	protein_coding	-0.604315	0.657784	1	1	0	0.604315	0.520257	0
400	ENSG00000186951.16_3	PPARA	chr22:46546424-46639653	+	protein_coding	-0.604217	0.657828	1	1	0.378782	0.982999	0.97657	0.300243
401	ENSG00000160352.11	ZNF714	chr19:21264965-21308073	+	protein_coding	-0.603654	0.658085	1	1	0.851391	1.45505	1.74165	0.804239
402	ENSG00000101000.5_3	PROCR	chr20:33759876-33804043	+	protein_coding	-0.603019	0.658375	1	1	2.73656	3.33958	9.12313	5.66481
403	ENSG00000145012.13_3	LPP	chr3:187871072-188608460	+	protein_coding	-0.602989	0.658389	1	1	1.27623	1.87922	2.67876	1.42205
404	ENSG00000131711.14_2	MAP1B	chr5:71403061-71505397	+	protein_coding	-0.602117	0.658786	1	1	0.838813	1.44093	1.71496	0.788578
405	ENSG00000241343.9_3	RPL36A	chrX:100645812-100651142	+	protein_coding	-0.602115	0.658787	1	1	5.77022	6.37234	81.8447	53.577
406	ENSG00000090924.14_3	PLEKHG2	chr19:39903225-39919055	+	protein_coding	-0.598769	0.660317	1	1	1.12553	1.7243	2.30419	1.18181
407	ENSG00000139990.17_2	DCAF5	chr14:69517598-69619867	-	protein_coding	-0.598474	0.660452	1	1	2.15042	2.74889	5.722	3.43956
408	ENSG00000153560.11_2	UBP1	chr3:33429828-33482863	-	protein_coding	-0.596874	0.661185	1	1	2.78858	3.38545	9.45013	5.90947
409	ENSG00000137752.23_4	CASP1	chr11:104896170-104905977	-	protein_coding	-0.59687	0.661187	1	1	0.564461	1.16133	1.23664	0.478835
410	ENSG00000146223.14_2	RPL7L1	chr6:42847356-42857663	+	protein_coding	-0.593169	0.662885	1	1	3.42899	4.02215	15.2476	9.7703
411	ENSG00000124102.4_2	PI3	chr20:43803517-43805185	+	protein_coding	-0.592799	0.663055	1	1	1.54313	2.13593	3.39521	1.91427
412	ENSG00000180354.15_4	MTURN	chr7:30174426-30202378	+	protein_coding	-0.590735	0.664005	1	1	0.618026	1.20876	1.31139	0.534773
413	ENSG00000254673.1_4	AC110275.1	chr8:42873567-42932477	+	protein_coding	-0.590569	0.664081	1	1	0	0.590569	0.505841	0
414	ENSG00000072840.12_2	EVC	chr4:5712924-5816032	+	protein_coding	-0.58955	0.66455	1	1	0.320331	0.909882	0.878892	0.248617
415	ENSG00000121716.20_4	PILRB	chr7:99949799-99965356	+	protein_coding	-0.589312	0.66466	1	1	0.938454	1.52777	1.88339	0.916473
416	ENSG00000126878.12_2	AIF1L	chr9:133971863-133998539	+	protein_coding	-0.588558	0.665007	1	1	1.9953	2.58386	4.99541	2.98699
417	ENSG00000155034.18_3	FBXL18	chr7:5470966-5553429	-	protein_coding	-0.588436	0.665063	1	1	1.37515	1.96359	2.90031	1.59395
418	ENSG00000167123.18_4	CERCAM	chr9:131174030-131199630	+	protein_coding	-0.585624	0.666361	1	1	1.73286	2.31849	3.98809	2.32387
#log2FC >= 0.585 #p-value cut-off <= 1.00 #q-value cut-off <= 1.00 #Gene biotype: protein_coding #Condition pair: _0.1μM NNK_vs_0.1%DMSO Track_id, The database name in gene level. Gene_Name, The name of gene. Locus, The genomic coordinates of gene. Strand, Strand of the gene. Gene_Type, The biological type of gene. log2FC, if the comparison is test vs control, log2 of the fold change will be calc…
